# Supplementary material for: Role of PDLIM1 in hepatic stellate cell activation and liver fibrosis progression
Source: Sci Rep. 2023 Jul 6;13:10946. doi: 10.1038/s41598-023-38144-3 (PMC10326060; doi:10.1038/s41598-023-38144-3)
Supplement: Supplementary file 2 — Supplementary Table S1. [file 41598_2023_38144_MOESM2_ESM.csv]

	P36_NC_1	P36_NC_2	P36_NC_3	P36_si_1	P36_si_2	P36_si_3	baseMean	log2FoldChange	lfcSE	stat	pvalue	padj	sig
LOC103690912	20.57693	29.45361	32.73331	23.24005	23.30539	19.26466	24.7623247840939	-0.330113403355981	0.602137135239559	-0.548236247253952	0.583529696231702	NA	none
LOC108349479	457.5917	524.2743	490.9997	496.7561	633.2986	566.1669	528.181200385167	0.203480930567987	0.171556824767762	1.18608473223634	0.235588839328955	0.999642987303919	none
LOC102556098	286.1173	293.5543	198.3254	278.8806	251.2929	226.8948	255.84422083585	-0.0386966737107069	0.244925397362237	-0.157993716157886	0.874461750305491	NA	none
LOC108348623	20.576929	5.890722	26.956846	30.0184	21.278832	16.053881	20.1292681793215	0.335111277220125	0.789746242895149	0.424327789128356	0.671326775503289	NA	none
Lrp11	1337.5004	1019.095	981.9994	1414.7381	1143.9905	1099.1557	1166.07984492328	0.132036194718394	0.174319656553322	0.757437212354796	0.448787969031206	0.999642987303919	none
Raet1e	132.2803	202.2481	303.2645	122.9786	123.6199	197.9979	180.39820870608	-0.521655021128534	0.366236793005683	-1.42436541355483	0.154340720759684	NA	none
LOC108349480	3102.217	2639.044	2897.861	2829.476	2697.345	2481.93	2774.64549347722	-0.10918688540438	0.115577065598015	-0.944710655521745	0.344806615556559	0.999642987303919	none
Raet1c	0	29.45361	27.91959	22.27172	0	29.96724	18.2686936824593	-0.135843014841154	1.4905800859693	-0.0911343282523577	0.927385856126461	NA	none
Raet1d	90.14654	154.14057	155.96461	74.56183	122.6066	132.71208	121.688705786858	-0.280195222017299	0.372808278655996	-0.751579935476287	0.452303713275614	NA	none
LOC103690937	57.81137	92.28798	110.71562	87.15019	86.1286	69.56682	83.9434309133598	-0.102600019727171	0.388423718033456	-0.264144579652919	0.79166851375824	NA	none
LOC100910848	1653.9931	1139.8548	1080.1993	1228.8177	1060.9018	852.9962	1169.46048156227	-0.301521377321744	0.205236181865938	-1.46914337706156	0.141793904526086	0.999642987303919	none
Katna1	1704.946	2104.951	1671.324	1968.626	1918.135	1898.639	1877.77018089057	0.0779933046603942	0.130953757781758	0.595578973689128	0.551456526633815	0.999642987303919	none
Pcmt1	5793.875	5840.651	5855.412	6154.74	5388.611	5589.961	5770.54179889263	-0.0296623603014143	0.0959902945124369	-0.30901416077613	0.757310754910636	0.999642987303919	none
Nup43	2445.715	2587.009	1808.997	2136.148	1946.506	2161.923	2181.04964688973	-0.131722169070722	0.154432549780491	-0.852943043794529	0.393690890112069	0.999642987303919	none
Lats1	5106.998	4107.797	4527.787	5338.434	5421.036	4475.822	4829.64554282777	0.14883634158308	0.128346285911986	1.15964665845606	0.246192696043492	0.999642987303919	none
Ginm1	4377.987	4986.496	4349.68	4359.446	4823.202	4450.136	4557.82442289598	-0.00858177142073738	0.106723160953792	-0.0804115183999563	0.93590996621295	0.999642987303919	none
Ppil4	3588.224	3628.685	3299.325	3641.91	3553.565	3282.483	3499.03214500743	-0.00514384940646283	0.102442457037393	-0.0502120854499345	0.959953380907035	0.999642987303919	none
Ust	819.1577	516.42	592.0879	898.6153	687.0023	538.3401	675.270554362642	0.140337664708156	0.24051358306082	0.583491638693306	0.559562384119652	0.999642987303919	none
LOC108348767	0	7.854297	15.403912	4.841677	8.106222	12.843104	8.17486864845061	0.146349243241296	1.36350720722741	0.107332944384567	0.914524849657226	NA	none
Tab2	11169.353	9652.93	9683.284	9486.783	11320.338	9988.724	10216.9021724181	0.0136574745574153	0.113578189424531	0.120247334691756	0.904287222114211	0.999642987303919	none
LOC108349482	9.798537	4.908935	12.515678	16.461703	0	3.210776	7.81593841723235	-0.464143364667938	1.42328080122319	-0.326108076683846	0.744342586468868	NA	none
Sash1	1002.3904	1255.7057	1331.4756	928.6337	1280.783	1006.0432	1134.1719321436	-0.158869251011173	0.177002567266872	-0.897553371480998	0.369423707472468	0.999642987303919	none
Stxbp5	5202.044	4304.154	4955.246	4856.202	4828.268	4353.812	4749.95450340116	-0.0427904648432418	0.114198170873786	-0.374703592148901	0.707880920441729	0.999642987303919	none
Rab32	7709.489	3747.481	3788.4	5330.687	3784.592	2652.101	4502.12502852514	-0.373547406960009	0.467904151747518	-0.798341723545072	0.42467221166399	0.999642987303919	none
Grm1	10.77839	0	0	22.27172	0	0	5.50835121511386	1.04942123290135	2.62036979383788	0.400485929645959	0.688798644816893	NA	none
LOC102547024	36.254588	7.854297	11.552934	35.828413	24.318665	23.545691	23.2257646852928	0.5896094750803	0.775013155469443	0.760773505480897	0.446792361908855	NA	none
Shprh	2543.7	2008.736	1972.663	2205.868	2132.95	1846.196	2118.35236213107	-0.0770615692306546	0.144733046646006	-0.532439349660999	0.594421737712466	0.999642987303919	none
Epm2a	3.919415	3.927148	10.590189	3.873342	4.053111	21.405174	7.96139658083494	0.664381717226202	1.21067260864401	0.548770751467095	0.583162784903086	NA	none
Fbxo30	2469.231	2062.735	1970.738	2360.802	2093.432	1740.241	2116.19638720172	-0.0698281077066284	0.15359605398647	-0.45462175553533	0.649381380537887	0.999642987303919	none
Stx11	1599.121	1473.662	1613.56	1225.913	1787.422	1479.098	1529.79592966612	-0.061108593493332	0.15904783550276	-0.384215184696879	0.700818964704813	0.999642987303919	none
Sf3b5	4154.58	4491.676	3891.413	4565.702	4065.27	4483.314	4275.32576377925	0.0648956279373304	0.107473209750508	0.603830741521363	0.545956178801146	0.999642987303919	none
LOC108349486	47.03298	92.28798	33.69606	59.06846	37.49127	80.2694	58.3076938648335	0.030975517447459	0.538420104118181	0.0575303879081379	0.954122700137264	NA	none
Plagl1	1383.5535	918.9527	1195.7287	1376.9731	1154.1233	1156.9497	1197.71347596558	0.0763653600803371	0.177398528551558	0.430473469559488	0.666851261625122	0.999642987303919	none
Utrn	6389.626	4797.012	6749.802	5739.324	6939.939	5625.28	6040.16377145986	0.0293042816360836	0.152129635294578	0.192627041926051	0.847251065143612	0.999642987303919	none
Ltv1	3954.69	4402.333	3508.241	3841.387	3220.197	3500.816	3737.94390888825	-0.167732388544802	0.127286819605265	-1.31775142991995	0.187586871869957	0.999642987303919	none
Phactr2	639.8445	650.9248	758.6427	610.0514	829.8744	717.0733	701.068516966355	0.0735473433046118	0.1741556433835	0.42230812551194	0.672800128026848	0.999642987303919	none
Fuca2	2327.153	2826.565	2490.62	2703.593	2645.668	2754.846	2624.74070879022	0.0842532297609735	0.115064835660501	0.732223961189694	0.464031881620246	0.999642987303919	none
Pex3	1233.636	1401.01	1349.768	1371.163	1239.239	1336.753	1321.92809615187	-0.0135265013834247	0.122287070082251	-0.110612686805946	0.911923486610346	0.999642987303919	none
Adat2	454.6521	431.0045	310.0037	472.5477	357.687	349.9746	395.9782875435	-0.0181437183993623	0.229157875138611	-0.0791756267961017	0.93689293071931	NA	none
Aig1	990.6321	750.0853	707.6172	891.837	779.2106	770.5863	814.994742139584	-0.00370509374102179	0.176466179122718	-0.0209960557849739	0.983248802011059	0.999642987303919	none
Hivep2	3858.664	2517.302	3230.008	2913.721	3712.649	2237.911	3078.37596046431	-0.115857991125437	0.202283428121998	-0.572750779443796	0.566813449965851	0.999642987303919	none
Vta1	3359.918	3591.377	3200.163	3231.336	3155.347	3233.252	3295.23201250966	-0.0775693860738061	0.0984758717387061	-0.787699410060844	0.43087255073433	0.999642987303919	none
Adgrg6	11422.155	4674.288	7433.35	6443.304	5592.28	6295.262	6976.77319376143	-0.360213743170839	0.365437153407851	-0.985706406181469	0.324277204949568	0.999642987303919	none
LOC100909392	558.5166	736.3403	390.8743	719.4733	475.2272	1018.8863	649.886331361608	0.392853948831245	0.295713351876336	1.32849580967021	0.184014366959536	0.999642987303919	none
LOC102552999	6.858976	14.726806	0	6.778348	10.132777	12.843104	8.5566686663194	0.462807148431826	1.32204718637588	0.350068555193189	0.726287248917093	NA	none
LOC310926	3029.708	2271.855	2895.935	2991.188	3105.696	2426.276	2786.77656988905	0.0562983068939047	0.152847416836581	0.368330116786316	0.712627098645326	0.999642987303919	none
LOC108349490	12.738099	9.817871	9.627445	22.271716	6.079666	9.632328	11.6945208163289	0.242150604867942	0.924317922143968	0.261977615132973	0.793338700170468	NA	none
LOC102546604	22.53664	10.79966	21.18038	10.65169	15.19917	12.8431	15.5351054882628	-0.495465438742269	0.771160561553659	-0.642493228315584	0.520552984707864	NA	none
LOC102548015	14.697806	0	0	3.873342	0	18.194398	6.12759100792982	0.584766176590669	2.19524359212201	0.266378719286187	0.789947552879842	NA	none
LOC100909599	372.3444	218.9385	213.7293	276.9439	278.6514	224.7543	264.226976489291	-0.0444478762558628	0.281520320677842	-0.157885143597598	0.874547304918699	NA	none
Mcc	2180.175	1336.212	2091.081	2027.695	2056.954	1568.999	1876.85255121968	0.0119259775680553	0.198118552460411	0.0601961674964206	0.951999398076343	0.999642987303919	none
Cited2	6364.15	6580.919	5868.89	5902.005	6441.406	5998.8	6192.69505585057	-0.0366280755424654	0.0974772938752713	-0.375760077924747	0.707095269565537	0.999642987303919	none
Heca	913.2237	928.7706	1047.466	1011.9106	1062.9283	1064.9074	1004.8677598323	0.119688061824536	0.129281336289145	0.925795364280939	0.354552336765512	0.999642987303919	none
Abracl	3009.131	3770.062	2908.451	3372.712	2441.999	2854.38	3059.45599956801	-0.160171725732781	0.157558058231854	-1.01658859934083	0.309349179914668	0.999642987303919	none
Ccdc28a	368.425	627.3619	335.0351	422.1943	393.1517	330.7099	412.812997206657	-0.215232413247756	0.267017579228642	-0.806060836404544	0.420207771789573	NA	none
Reps1	2275.22	2428.941	2433.818	2267.842	2369.043	2114.831	2314.94930555132	-0.0801713098686743	0.106200691247321	-0.754903842216722	0.450306680240211	0.999642987303919	none
Hebp2	645.7236	753.0307	878.9857	753.365	633.2986	798.413	743.802763321582	-0.0601088858129388	0.177383331117069	-0.338864342181443	0.734711927622119	0.999642987303919	none
Nhsl1	5204.983	3135.828	4056.043	4158.033	3813.977	3209.706	3929.76153356056	-0.148762540272282	0.182465565666674	-0.815291037126641	0.414905737960917	0.999642987303919	none
Tnfaip3	7991.687	5333.067	4550.893	4329.428	4398.638	2851.169	4909.14721866881	-0.626371795747038	0.217504495564261	-2.87981080171273	0.00397913880373331	0.362969806878728	down
Ifngr1	2573.096	2645.916	2141.144	2429.554	2303.18	2304.267	2399.52612531463	-0.0646836587281169	0.122440784170629	-0.528285237359932	0.597301376337683	0.999642987303919	none
Pex7	386.0624	391.733	299.4135	392.1759	346.541	355.3259	361.875280828177	0.0227394558777655	0.198417168896652	0.114604275447603	0.908758790724498	NA	none
Map7	25.4762	24.54468	25.9941	23.24005	26.34522	24.61595	25.0360328768911	-0.0350792653862734	0.576697791413667	-0.0608278129525745	0.951496339795463	NA	none
Map3k5	1859.762	1913.503	2270.152	1905.684	2196.786	1985.33	2021.86951512317	0.0104827695818614	0.130030172011401	0.0806179782715526	0.935745768149952	0.999642987303919	none
LOC102547350	29.39561	16.69038	44.28625	17.43004	40.53111	20.33492	28.1113835321354	-0.207514363933802	0.675576178481987	-0.307166490683678	0.758716649937957	NA	none
Mtfr2	1923.453	1935.102	2025.614	2085.795	1948.533	1988.541	1984.50632290014	0.0336650385673454	0.102964892330946	0.326956478127909	0.743700803057525	0.999642987303919	none
Bclaf1	17275.8	13746.98	14073.4	18024.6	16977.47	15809.86	15984.684826783	0.172183123604706	0.119811587201855	1.43711578843052	0.150685095752739	0.999642987303919	none
Ahi1	1423.727	1535.515	1607.783	1638.424	1747.904	1533.681	1581.17235929453	0.107480298475025	0.119887376436323	0.896510555739053	0.369980145188972	0.999642987303919	none
RGD1560020_predicted	20.57693	63.81616	67.39211	37.76508	60.79666	55.65345	51.0000668075324	0.0220151066948049	0.562502291460692	0.0391378080214333	0.968780517606862	NA	none
Hbs1l	4381.906	4409.206	4049.303	4792.292	4172.678	4812.953	4436.38970915942	0.101670253992056	0.106563896397076	0.954077857787916	0.340044233253521	0.999642987303919	none
LOC108348873	12.738099	5.890722	25.994101	14.525032	15.199166	4.281035	13.1046924923263	-0.389757126334638	0.968610284204132	-0.402387970364042	0.68739852183017	NA	none
Lama2	583.013	643.0705	895.3524	460.9277	980.8528	719.2138	713.738372776517	0.026392675718598	0.272123807596795	0.0969877496264638	0.922736122964548	0.999642987303919	none
Ptprk	3217.84	3271.314	3154.914	3302.024	3831.203	3755.538	3422.13877873811	0.175032777385758	0.105184885470611	1.6640487518966	0.0961026872189299	0.999642987303919	none
LOC103690149	524.2218	337.7348	421.6821	441.561	424.5634	507.3026	442.844258919076	0.0972891398905206	0.213945965130501	0.454736969828699	0.649298480476682	NA	none
Arhgap18	1070.0003	1339.1576	1226.5365	999.3222	1339.5531	1213.6734	1198.04050620758	-0.0335606119351012	0.160667502191568	-0.208882390510347	0.834540051273489	0.999642987303919	none
L3mbtl3	687.8573	518.3836	618.082	518.0595	601.887	586.5018	588.461844994844	-0.0966068577018121	0.174561277050871	-0.553426620920392	0.579971314317616	0.999642987303919	none
RGD1559962	84.26742	133.52304	99.16268	99.73855	100.31449	90.97199	101.329697077422	-0.122742016560849	0.333371322407373	-0.368184088764722	0.712735973655839	NA	none
LOC100360791	5975.148	6688.915	5726.404	6122.785	6118.171	6294.191	6154.2691829174	0.0113037955996439	0.100115945821244	0.112907044995877	0.910104250950895	0.999642987303919	none
Epb41l2	8851.999	8446.314	9624.557	8337.369	9338.367	8744.014	8890.43649061039	-0.0272404968749937	0.0999908176018328	-0.272429984355827	0.785291420078887	0.999642987303919	none
LOC102552668	130.32055	36.32612	109.75287	105.54857	92.20827	95.25302	94.9015674307618	0.0842049541230932	0.474677985841747	0.177393847270529	0.859199039844189	NA	none
Akap7	172.4543	192.4303	224.3195	265.3239	180.3634	223.6841	209.762568788338	0.184292413674347	0.25837202696853	0.713283151572726	0.475670561102694	NA	none
LOC100364016	3295.248	4685.088	3895.264	4522.127	4007.513	4304.581	4118.30345845308	0.11201735418286	0.143231999671237	0.782069331154883	0.434173829373881	0.999642987303919	none
Arg1	1977.3449	1500.1706	1404.6442	1514.4767	997.0653	1189.0574	1430.45984619046	-0.399559470295195	0.193613168708962	-2.0636998658692	0.0390461820890212	0.999642987303919	none
Enpp3	767.2255	754.0125	766.3446	618.7664	814.6753	708.5113	738.255911702293	-0.0951110896423221	0.157196968379707	-0.605044045204375	0.545149731492747	0.999642987303919	none
Med23	6461.156	5455.791	5945.91	6530.455	6759.576	6394.796	6257.94701453297	0.140131716506038	0.102423975735858	1.36815345722787	0.17126404669606	0.999642987303919	none
Enpp1	4301.558	4199.103	4549.93	3361.092	4084.522	3918.217	4069.07061196356	-0.199772006077875	0.113392874901299	-1.76176859658743	0.0781084025881953	0.999642987303919	none
Stx7	1383.553	1593.44	1452.781	1475.743	1062.928	1384.915	1392.2269465024	-0.175002577313358	0.157259827949358	-1.11282442309242	0.265783843947876	0.999642987303919	none
Vnn1	247.903	307.2994	294.5998	235.3055	172.2572	147.6957	234.176765976216	-0.612747389984543	0.259848965154434	-2.35809055318105	0.0183692114606421	NA	down
Vnn3	13.717952	11.781445	18.292145	0	12.159332	4.281035	10.0386516287759	-1.41604857132495	1.23662112546367	-1.14509492209589	0.252169838751157	NA	none
Ctgf	26245.382	10072.153	7723.136	26567.252	6346.158	7713.354	14111.2395604479	-0.116395686117504	0.801321861446995	-0.145254599577904	0.884509858765268	0.999642987303919	none
LOC108349248	50.95239	61.85259	61.61565	31.95507	50.66389	36.3888	48.9047298647434	-0.55190059257499	0.450333652442811	-1.22553708696038	0.220372925476926	NA	none
Slc18b1	1033.746	1037.749	956.968	1229.786	1198.708	1090.594	1091.25830925456	0.216877211460798	0.12594300781311	1.72202661526575	0.0850646972662759	0.999642987303919	none
LOC100910237	47.03298	37.30791	45.24899	63.91014	21.27883	24.61595	39.899133853562	-0.236388717846216	0.593835005029324	-0.398071376466839	0.690577572882835	NA	none
Rps12	15943.2	19938.13	16984.74	22146.8	16438.4	20033.1	18580.7296185228	0.149019212059038	0.13836452846673	1.07700444406075	0.281478280312593	0.999642987303919	none
LOC102555465	11.758245	7.854297	0	11.620026	8.106222	7.491811	7.80509995972635	0.47473344773319	1.33132856110873	0.356586241444286	0.721401578985674	NA	none
Eya4	703.535	886.5537	1007.0307	769.8267	1200.7341	855.1367	903.802822642738	0.121599624814643	0.210792156065396	0.576869780566781	0.564027426123897	0.999642987303919	none
LOC100910446	933.8006	1041.6761	948.3033	882.1536	1164.2561	981.4272	991.93615888818	0.0503543968477642	0.153169319340871	0.328749889758947	0.742344741726835	0.999642987303919	none
Tbpl1	2843.536	3156.445	3015.316	2861.431	2930.399	2972.108	2963.20593540941	-0.0408393209352986	0.0987459361983382	-0.413579763457505	0.679181896102119	0.999642987303919	none
Slc2a12	653.5624	693.1417	741.3133	470.611	832.9143	483.7569	645.883270492403	-0.224360726054306	0.236013578000718	-0.95062634936039	0.341794087851208	0.999642987303919	none
LOC501467	41.15386	14.72681	51.02546	40.67009	41.54439	35.31854	37.4065224337567	0.136626514926483	0.599107735034414	0.228049993243093	0.819607375339142	NA	none
LOC679711	79.36815	94.25156	44.28625	95.86521	32.42489	47.09138	65.5479067159134	-0.311392879714261	0.534099980990734	-0.583023573857163	0.559877430777743	NA	none
Sgk1	5143.252	4249.174	3321.469	4024.402	3153.32	3102.68	3832.38294489266	-0.306405340739115	0.174353285982434	-1.75738208209042	0.0788527053328592	0.999642987303919	none
Rnf217	1364.936	1305.777	1299.705	1630.677	1403.39	1365.65	1395.02246692931	0.148384818572965	0.126215023066715	1.17565100387877	0.239734365184357	0.999642987303919	none
Hey2	87.20698	86.39726	28.88233	47.44844	74.98255	77.05863	66.996032462091	-0.0219499978697422	0.517755177701377	-0.0423945501949228	0.966184172759712	NA	none
Tpd52l1	232.22534	104.06943	110.71562	175.26872	200.62898	77.05863	149.994452748213	0.0199304863866631	0.445516408388392	0.0447356955016753	0.964317981272191	NA	none
Hddc2	809.3592	926.807	939.6386	1105.8391	734.6263	1042.432	926.450373174165	0.107568562649455	0.184511053647426	0.582992511955423	0.559898341070247	0.999642987303919	none
Hint3	301.795	461.4399	355.2527	346.6641	337.4215	367.0987	361.611984004672	-0.0896127763389639	0.217832076799894	-0.411384666828863	0.680790495336541	NA	none
Ncoa7	4649.406	3782.826	3566.968	3989.542	3515.06	3200.074	3783.97932956799	-0.164577488503145	0.141155586540056	-1.16592968466354	0.243642875950045	0.999642987303919	none
Trmt11	875.9892	749.1035	690.2878	856.0086	539.0637	555.4643	710.986191593655	-0.246849369299275	0.215452836418913	-1.14572346042044	0.251909593476925	0.999642987303919	none
Cenpw	1600.101	1760.344	1509.583	1707.175	1676.975	1464.114	1619.71544886759	-0.00622784421358654	0.127600297262117	-0.0488074428290184	0.961072750725723	0.999642987303919	none
Rspo3	42.133711	14.726806	7.701956	18.398374	20.265554	0	17.2044001726471	-0.736724190597949	1.18587995475856	-0.621246853563641	0.534437215973195	NA	none
Soga3	42.133711	8.836084	42.360758	36.796748	0	0	21.6878834373402	-1.33918917372563	1.46495138011094	-0.914152641450955	0.360636644971789	NA	none
Echdc1	2222.308	2267.928	2361.612	2219.425	2362.964	2143.728	2262.99422671614	-0.0266793318406398	0.103678244846443	-0.257328158671612	0.796925456695698	0.999642987303919	none
Rnf146	1424.707	1608.167	1427.75	1362.448	1472.292	1437.357	1455.4537668587	-0.0623562121433544	0.118991696168795	-0.524038350162681	0.60025186639507	0.999642987303919	none
Mrpl36	341.969	403.5145	235.8724	333.1074	321.209	358.5367	332.368157302765	0.0456200265354844	0.241992294070472	0.188518509280296	0.850470207330338	NA	none
LOC100912599	298.8554	414.3141	723.9839	491.9144	387.0721	499.8108	469.325119030031	-0.0599703398718618	0.301542277471207	-0.198878712380847	0.842357621938477	NA	none
Lrrc14b	109.74362	58.90722	54.87644	78.43517	64.84977	110.23665	79.5081454517857	0.181001851035813	0.438343438481135	0.412922460212903	0.679663424815778	NA	none
Ccdc127	1954.808	1731.872	1880.24	1881.476	1802.621	1864.391	1852.5680217871	-0.00478588440182934	0.109446311470373	-0.0437281470479236	0.965121102570873	0.999642987303919	none
Sdha	6772.749	7202.39	7249.466	7905.491	7634.034	8069.751	7472.31345393227	0.153597497614349	0.0872852415263993	1.75971899634251	0.078455463293266	0.999642987303919	none
Pdcd6	5135.413	5635.458	4772.324	5952.358	4602.307	5540.729	5273.09841903597	0.0503993510082156	0.129363095001709	0.389596051389693	0.696835272418272	0.999642987303919	none
Cep72	1516.814	1772.126	1571.199	1671.347	1515.863	1683.517	1621.81094744162	0.00313804805107845	0.123008887995956	0.0255107423715725	0.979647580103324	0.999642987303919	none
Slc9a3	200.87	120.7598	127.0823	113.2953	150.9784	178.7332	148.619821978548	-0.0192869253248694	0.332674934170169	-0.0579752886191414	0.953768312235859	NA	none
Ahrr	2456.493	1724.018	1888.905	2031.568	1712.439	1594.685	1901.35145699541	-0.184896345698751	0.167050121824316	-1.10683155258757	0.268366763649347	0.999642987303919	none
LOC108349507	31.35532	6.872509	41.398013	32.923406	24.318665	12.843104	24.9518363597311	-0.182616557309334	0.800449967599082	-0.228142375790314	0.81953555750797	NA	none
Exoc3	3352.08	3213.389	2966.216	3577.031	3297.206	3526.502	3322.070640683	0.125914005486944	0.103292217178525	1.21900767479239	0.222841279539997	0.999642987303919	none
Tppp	32.33517	10.79966	25.9941	33.89174	0	29.96724	22.1646530330999	-0.114384130867487	1.11864090067215	-0.102252770123779	0.918556042716638	NA	none
Nkd2	102.88464	49.08935	72.20584	58.10013	31.41161	61.00475	62.4493861835513	-0.575022406449099	0.482220032417068	-1.19244819334209	0.233085552962851	NA	none
Brd9	2504.506	2448.577	2126.703	2728.769	2406.535	2876.855	2515.32416989152	0.178462737702219	0.125003018780476	1.42766742310141	0.15338760704457	0.999642987303919	none
Trip13	3616.64	3320.404	2609.038	3287.499	2821.978	2569.691	3037.54168408159	-0.137204027576992	0.154895564654254	-0.885784095130472	0.375733882008991	0.999642987303919	none
Tert	59.77108	25.52646	51.02546	65.84681	57.75683	64.21552	54.023694035172	0.462170040164444	0.47651344930883	0.969899256431922	0.332096710746598	NA	none
Slc12a7	9503.601	9035.386	10455.405	7928.731	9948.36	9479.281	9391.79429178099	-0.0839453676814519	0.12010047424277	-0.698959502122909	0.484577340135966	0.999642987303919	none
Clptm1l	9907.301	8554.311	8716.689	10234.338	8889.485	9502.827	9300.82509267072	0.0749284083358731	0.107222909549499	0.698809691424037	0.484670971114563	0.999642987303919	none
Lpcat1	2945.44	3427.419	3412.929	2695.846	3162.44	3083.415	3121.24820638963	-0.130245431010838	0.120173696851183	-1.08380980550284	0.278449136706256	0.999642987303919	none
LOC100910528	355.6869	412.3506	396.6507	339.8858	358.7003	358.5367	370.301822267193	-0.139971844215136	0.176140989925001	-0.794657985485007	0.426812478359514	NA	none
LOC679739	298.8554	407.4416	208.9156	493.8511	366.8065	498.7406	379.101793104655	0.570933510098348	0.2715471369478	2.10252082388222	0.0355076774686712	NA	none
LOC103690947	194.9909	131.5595	202.1763	183.9837	146.9253	166.9604	171.099345235771	-0.0866695852076753	0.282944300404899	-0.306313239332439	0.759366159864209	NA	none
Irx2	510.5038	534.0922	388.9488	560.6662	458.0015	455.9302	484.690451981677	0.0412168837468198	0.198298767948583	0.20785244494059	0.835344181596726	NA	none
LOC679881	45.07327	52.03471	85.68426	64.87848	66.87633	42.81035	59.5595667198807	-0.0657271343144058	0.45969370473074	-0.142980279342535	0.886305755962235	NA	none
Ice1	4690.56	3523.634	4502.756	4697.395	4401.678	3700.955	4252.82966631542	0.00947226604860889	0.146568741750316	0.0646267815053307	0.948471160721076	0.999642987303919	none
Med10	1917.574	1837.905	2064.124	2320.132	1720.546	1938.239	1966.41987012375	0.0390909738253384	0.142211671272817	0.274878801967996	0.783409353619818	0.999642987303919	none
Srd5a1	1329.662	1595.404	1830.177	1278.203	1494.585	1377.423	1484.24219828794	-0.196446905092364	0.15320917760311	-1.28221369088777	0.19976769480543	0.999642987303919	none
Nsun2	14573.36	12593.38	10673.95	15463.35	11971.88	12089.64	12894.2605466534	0.0628570758080123	0.148737150364246	0.422605083222853	0.672583417259695	0.999642987303919	none
Papd7	12212.897	10639.626	10768.297	11045.803	11017.368	9713.668	10899.6099872803	-0.0813391080069797	0.106223952044074	-0.765732270752186	0.443835621327841	0.999642987303919	none
Adcy2	154.8169	230.72	257.0528	244.9889	250.2796	206.5599	224.069671758501	0.127427195331672	0.268575314107304	0.474456097185319	0.635174698101727	NA	none
LOC100362709	1667.711	2035.245	1593.342	1474.775	1679.001	1573.28	1670.55902958853	-0.16406460896444	0.139133905042779	-1.17918496511685	0.238324531562387	0.999642987303919	none
LOC108349511	268.47993	89.34262	64.50388	83.27685	93.22155	44.95087	107.295949164349	-0.930418626862843	0.549098363872645	-1.69444800436273	0.0901801841420269	NA	none
LOC102547287	613.3884	437.877	524.6957	481.2627	597.8338	488.038	523.849295062622	-0.00810674524417343	0.195474611855828	-0.0414721132693823	0.966919524108082	NA	none
RGD1566325	186.1722	107.9966	107.8274	156.8703	184.4165	146.6254	148.318083959401	0.279736079264795	0.324678960561823	0.861577475734001	0.388920070240488	NA	none
LOC102549842	1143.4893	876.7358	1010.8817	851.1669	922.0827	900.0876	950.740675373131	-0.181296987867883	0.149586738630611	-1.21198569824814	0.22551785527888	0.999642987303919	none
Fastkd3	1423.7275	1390.2105	1161.0699	1115.5225	1279.7697	962.1626	1222.0771030359	-0.243358536479024	0.157935128496313	-1.54087655353195	0.123346833226946	0.999642987303919	none
Mtrr	2338.911	2358.253	2312.512	2358.865	2460.238	2457.314	2381.01552759942	0.0538274114266529	0.0959488669983931	0.561001011377804	0.574796847718892	0.999642987303919	none
LOC680200	236.1448	167.8856	187.7352	167.522	189.4829	176.5927	187.56052851436	-0.149373374256835	0.25336105752645	-0.589567219663351	0.555480833906842	NA	none
Zfp748	747.6284	700.996	587.2741	736.9033	552.2363	547.9725	645.501769495159	-0.147697725002687	0.188479995643835	-0.783625469101704	0.433259906725652	0.999642987303919	none
LOC102551340	650.6229	592.9994	652.7408	576.1596	694.0952	561.8858	621.417282656564	-0.0496491855846977	0.160913975426162	-0.308544894582385	0.757667744430568	0.999642987303919	none
RGD1564382	167.555	201.2663	260.9038	142.3453	241.1601	279.3375	215.428004433079	0.072889437169202	0.318884759475814	0.228576107836005	0.819198396155848	NA	none
LOC102555832	27.435905	6.872509	0	24.208387	27.358498	21.405174	17.880078887339	1.08965354229239	1.13321720058215	0.961557538777757	0.336271909371331	NA	none
Ppp1r14c	1757.858	2645.916	2472.328	2601.917	3190.811	3135.858	2634.11475648049	0.37676240035067	0.169462258473133	2.22328206731886	0.0261967859567935	0.906408794105056	none
Plekhg1	230.2656	119.778	122.2686	102.6436	132.7394	119.869	137.927352824539	-0.41107983223403	0.354707829186512	-1.15892517280152	0.246486687066507	NA	none
Akap12	991.612	1299.8861	1446.0422	951.8738	1391.2303	1088.4531	1194.84957592447	-0.123337185581812	0.194553499380325	-0.63394997249936	0.526113471281109	0.999642987303919	none
Zbtb2	1043.5442	871.8269	862.6191	1206.546	943.3615	936.4764	977.395688868861	0.152214007142901	0.16438951089165	0.92593503269942	0.354479743900542	0.999642987303919	none
Mthfd1l	6276.943	5900.54	6000.786	7498.79	6039.135	6144.355	6310.09167693632	0.11475883399359	0.116467702864116	0.98532753004908	0.324463214147577	0.999642987303919	none
Armt1	1288.508	1107.456	1139.889	1102.934	1021.384	1316.418	1162.76486745908	-0.0395932182836338	0.149363191257079	-0.265080157637281	0.790947712635434	0.999642987303919	none
LOC103690958	310.6136	270.9732	183.8842	259.5139	220.8945	220.4733	244.392134298332	-0.126656755623107	0.263797060800496	-0.480129517890629	0.631135300249087	NA	none
Rmnd1	2005.761	1468.753	1403.681	1448.63	1459.12	1395.617	1530.26044225286	-0.180811767893364	0.160950344858669	-1.12340093494136	0.261267252923916	0.999642987303919	none
Esr1	210.6686	156.1041	197.3626	188.8254	216.8414	190.506	193.384702609398	0.0796262806609676	0.246780670370576	0.322660119779225	0.746952657762681	NA	none
LOC103690962	45.07327	18.65395	55.83918	22.27172	17.22572	13.91336	28.829534536167	-1.16098069229291	0.657941573070995	-1.76456503101626	0.0776368968867144	NA	none
Syne1	4013.481	3144.664	4055.08	3494.723	3983.195	3172.247	3643.89815075392	-0.0742914674534428	0.142698867916297	-0.520617076633153	0.602633550945053	0.999642987303919	none
Mtrf1l	527.1613	615.5805	527.584	764.985	595.8073	572.5884	600.617752004979	0.211504879090263	0.180980636699562	1.1686602663542	0.242540536559659	0.999642987303919	none
Fbxo5	3233.517	3565.851	2916.153	3711.63	3108.736	3276.062	3301.99147110988	0.0555839824730579	0.125446511180493	0.443089105866671	0.657701284715349	0.999642987303919	none
Rgs17	357.6466	391.733	364.8802	222.7172	317.1559	321.0776	329.201751759967	-0.372879715299308	0.218261830048688	-1.7084055201779	0.087561123694647	NA	none
LOC100910084	721.1724	303.3722	403.3899	498.6928	231.0273	285.7591	407.23561068555	-0.491285166445617	0.357645146838519	-1.37366652613194	0.169545233420913	NA	none
Cnksr3	3605.862	3101.465	3368.643	3730.997	3521.14	2948.563	3379.44490832434	0.0178902430396037	0.127850009494503	0.139931495588766	0.888714116221521	0.999642987303919	none
Scaf8	5281.412	4482.84	4554.744	4865.886	4978.233	4633.15	4799.37744765979	0.0158987866582274	0.10771850523868	0.147595685838745	0.882661860012387	0.999642987303919	none
Tiam2	1165.0461	871.8269	1042.6523	1129.0792	1096.3665	1143.0363	1074.66787361577	0.129353478522638	0.148714138719789	0.869812915141639	0.384402652319013	0.999642987303919	none
Cldn20	62.71064	27.49004	78.94505	52.29012	40.53111	27.82673	48.2989460453868	-0.486135542603768	0.556259519011121	-0.873936581737938	0.382152791385247	NA	none
Tfb1m	1046.4838	949.3881	855.8799	923.7921	941.335	860.488	929.561129402405	-0.0650671484560745	0.140794519482901	-0.462142622419167	0.643979046558564	0.999642987303919	none
Tmem242	705.4947	645.0341	575.7212	708.8216	666.7367	496.6	633.068057126401	-0.0405131425813664	0.189297717969933	-0.214018124549189	0.83053292328195	0.999642987303919	none
Ldhal6b	0	17.672167	11.552934	6.778348	16.212443	0	8.70264877836989	-0.344587896192234	1.66827375102727	-0.206553568309786	0.836358525292132	NA	none
LOC108348585	9.798537	24.544677	10.590189	4.841677	20.265554	8.56207	13.1004507530843	-0.416838027379996	0.94593824042769	-0.440660932780908	0.659458483324039	NA	none
Zdhhc14	644.7438	527.2197	514.1056	485.1361	466.1077	416.3306	508.940571871603	-0.301628421752735	0.176343009596174	-1.71046429593929	0.0871800503245902	NA	none
Arid1b	3327.583	2823.62	3484.172	3199.38	3588.016	3267.5	3281.71197148187	0.0614535270500052	0.121451231599214	0.505993444782842	0.612861251493561	0.999642987303919	none
Snx9	2042.015	2356.289	2234.53	1901.811	2179.56	1932.887	2107.84876117785	-0.141246105248689	0.119368878978571	-1.183274120167	0.236700526001265	0.999642987303919	none
Synj2	1215.0186	727.5042	774.0466	833.7369	789.3433	760.9539	850.100591192521	-0.188257849732167	0.210116123293422	-0.895970508028409	0.370268514672894	0.999642987303919	none
Serac1	1030.8061	1112.3647	832.774	838.5785	865.3392	919.3522	933.202463326708	-0.182047236999707	0.15609309763253	-1.16627345962649	0.243503900197376	0.999642987303919	none
LOC102551310	0	0	12.51568	10.65169	0	12.8431	6.00174553267627	0.906985297147063	2.14230012611436	0.423369856581266	0.672025434004166	NA	none
Gtf2h5	1268.911	1365.666	1346.88	1325.651	1368.938	1588.264	1377.38488621608	0.104995365234003	0.127945485305352	0.82062579217565	0.41185945166571	0.999642987303919	none
LOC102551377	85.24728	39.27148	42.36076	97.80188	63.8365	99.53406	71.3419923951872	0.646296682226287	0.460981763195842	1.40200054281044	0.160915084602831	NA	none
Tulp4	8551.184	4580.037	7083.874	6782.222	6455.592	5071.956	6420.81070134989	-0.142784107368778	0.203889064927736	-0.700302919233969	0.483738149059731	0.999642987303919	none
Tmem181	2718.114	2446.613	2938.296	2814.951	2694.305	2633.907	2707.69786144447	0.00716067506573625	0.11344809276411	0.0631185143026185	0.94967213141259	0.999642987303919	none
Dynlt1	4019.36	4893.227	4737.666	4095.091	4221.315	4775.494	4457.02540547113	-0.060342870240728	0.121495559817061	-0.496667288348544	0.619423693811097	0.999642987303919	none
Rsph3	116.6026	121.7416	75.09407	63.91014	50.66389	94.18277	87.0325091259981	-0.587519380088146	0.403457601906635	-1.45621095577747	0.145334311826406	NA	none
Tagap	104.84435	68.72509	70.28035	65.84681	91.19499	96.32328	82.8691470510783	0.0543577622159211	0.379767947099804	0.14313414976445	0.886184234997742	NA	none
RGD1560015	553.6174	730.4496	701.8407	574.2229	722.467	814.4669	682.844082076893	0.0877747004020394	0.193212624288237	0.454290710689256	0.649619601168265	0.999642987303919	none
Fndc1	308.6539	222.8657	232.9842	308.899	317.1559	169.1009	259.943262457853	0.0575487860803363	0.297192903105405	0.193641185502756	0.846456847144474	NA	none
LOC103690969	18.617221	8.836084	16.366656	17.430039	8.106222	0	11.5593702318742	-0.773730245244006	1.21092031078775	-0.638960498350765	0.522848629633358	NA	none
Sytl3	19.597075	0	0	0	5.066389	12.843104	6.25109463421246	-0.132164842056806	2.1859834330925	-0.0604601297777601	0.951789169558154	NA	none
Ezr	24525.74	23770.05	23390.84	21506.73	19685.96	20739.47	22269.7982394028	-0.211006349208889	0.0841924306766486	-2.50623895180417	0.012202312477982	0.676453057481057	none
Sod2	23878.06	21038.71	19574.52	20544.21	24562.86	17613.25	21201.9349584917	-0.04015567212369	0.140078493214539	-0.286665505904529	0.774368451829282	0.999642987303919	none
Map3k4	2451.594	2872.709	3145.286	2716.181	3359.016	2965.687	2918.41212551617	0.0941069438117334	0.13801543833452	0.681858094625896	0.495328685378257	0.999642987303919	none
Agpat4	1840.165	2329.781	1969.775	1670.379	1978.931	2242.192	2005.20388497169	-0.059738799222533	0.153198705989114	-0.389943236379411	0.696578521556588	0.999642987303919	none
Cahm	13.717952	9.817871	9.627445	11.620026	8.106222	33.17802	14.3445892030701	0.670722932379431	0.889304800848706	0.754210403159106	0.450722891835045	NA	none
LOC108348175	2280.12	2124.587	2287.481	2132.275	2351.818	1755.224	2155.25072263271	-0.100927905678955	0.137201453445493	-0.735618341820636	0.461962997051708	0.999642987303919	none
Pnldc1	243.9836	263.1189	169.443	241.1155	184.4165	204.4194	217.749505901479	-0.102389925036204	0.266619945091243	-0.384029503123496	0.700956580663024	NA	none
Mas1l	867.1706	381.9152	642.1506	466.7377	791.3699	619.6798	628.170614078814	-0.0104433413388627	0.293513989156875	-0.0355803870502438	0.971616947285089	0.999642987303919	none
Mas1	30.37547	27.49004	25.9941	15.49337	39.51783	16.05388	25.820780627569	-0.238603717818131	0.659472983023486	-0.361809693437636	0.717494247908317	NA	none
Wtap	5098.179	5503.898	4818.536	4701.269	4862.72	4700.576	4947.5296970597	-0.112405726648483	0.0973955033258569	-1.15411618411588	0.248452539072733	0.999642987303919	none
LOC102553528	69.56962	91.3062	123.2313	97.80188	89.16844	74.91811	90.9992564488163	-0.11700152954411	0.36814192316739	-0.317816369669235	0.750624232817187	NA	none
Acat2	4402.483	5760.145	5585.844	5387.819	5390.637	5880.001	5401.15474043509	0.0810018685499949	0.128314714087673	0.631274979848756	0.527860743481023	0.999642987303919	none
Acat2l1	1209.14	1227.234	1517.285	1273.361	1361.845	1199.76	1298.10417812152	-0.0439572856961715	0.142990826852083	-0.307413326182407	0.758528786140464	0.999642987303919	none
Tcp1	17088.65	15748.85	14514.34	19235.98	14799.93	16328.94	16286.1145135621	0.0890215848340351	0.125048583886996	0.711895985279468	0.476529188417698	0.999642987303919	none
Mrpl18	2366.347	2656.716	2534.906	2577.709	2350.804	2751.635	2539.68621455898	0.0230571118497377	0.114365087167563	0.20160970817917	0.840221855048675	0.999642987303919	none
Igf2r	43254.66	39480.6	51433.66	47446.5	56350.4	48469.88	47739.2843943131	0.182547841539926	0.127110035031708	1.43614028187774	0.150962427798994	0.999642987303919	none
Qk	2016.539	1465.808	1671.324	1796.262	1702.307	1280.029	1655.37829990943	-0.108781102912489	0.175569125598381	-0.619591300815201	0.535526895457041	0.999642987303919	none
Sft2d1	2045.935	2117.715	1885.054	1885.349	1714.466	1840.845	1914.89384298435	-0.152785075216812	0.112227628655627	-1.3613855789971	0.173391871001993	0.999642987303919	none
Mpc1	1936.191	2640.025	2190.244	2215.552	2258.596	2735.581	2329.36482720526	0.0914191946802929	0.15301808541251	0.597440455707199	0.550213350393349	0.999642987303919	none
Fgfr1op	1891.118	1883.068	1512.472	1756.561	1816.807	1480.168	1723.36536401466	-0.064853234552433	0.145954589579892	-0.44433843936736	0.656797913890592	0.999642987303919	none
Rnaset2	2403.581	3903.585	3510.166	2124.528	3082.391	3460.146	3080.73303815786	-0.179911375125829	0.210997988257761	-0.852668675238954	0.39384306676333	0.999642987303919	none
Rps6ka2	313.5532	342.6437	347.5508	353.4425	446.8555	423.8224	371.311334931898	0.285932966613878	0.188675361745197	1.51547591571615	0.129651925003961	NA	none
Afdn	5903.619	3960.529	4526.825	5175.753	4601.294	3880.758	4674.79628086363	-0.0753594174031961	0.167824447544622	-0.449037184425464	0.653404832835329	0.999642987303919	none
LOC108348488	7.83883	15.70859	8.6647	16.4617	12.15933	16.05388	12.8145066002096	0.472254480458514	0.832113072358738	0.567536427615354	0.570349784715387	NA	none
LOC103691013	30.37547	54.98008	48.13722	35.82841	59.78338	51.37242	46.7461635545554	0.137999139885805	0.491770200267053	0.280617125256604	0.779004079559457	NA	none
LOC108349805	492.8664	589.0722	565.131	522.9012	594.794	625.0311	564.965990583797	0.0810584252364429	0.165527866529399	0.489696550411627	0.624348643232672	0.999642987303919	none
Thbs2	70.54947	61.85259	51.02546	92.96021	50.66389	41.74009	61.4652822653737	0.0173327026962454	0.466548396999761	0.0371509211213822	0.970364670843204	NA	none
Ermard	1251.2732	971.9692	1061.9072	1094.2191	1041.6495	1119.4906	1090.08479612124	-0.0131755013288354	0.14391707479106	-0.0915492574315015	0.927056168759793	0.999642987303919	none
Dll1	205.7693	148.2498	119.3803	248.8622	144.8987	107.0259	162.364375121335	0.0824373307216153	0.379459354908912	0.217249435690956	0.828013960430112	NA	none
Wdr27	110.72347	35.34433	49.09997	79.40351	57.75683	51.37242	63.9500887988183	-0.0489283128978839	0.526958545619753	-0.0928504021893025	0.926022408767873	NA	none
LOC100125364	1241.475	1327.376	1357.47	1438.947	1330.434	1473.746	1361.57448734078	0.11187298473132	0.117838966558856	0.949371740080938	0.342431578125212	0.999642987303919	none
Phf10	5077.602	6848.947	5917.99	5178.658	6416.074	6384.093	5970.56079893762	0.0107649589062169	0.143123316254409	0.0752145715173457	0.940043990801137	0.999642987303919	none
Fam120b	1842.125	1745.617	2194.095	1831.122	1759.05	1696.36	1844.7282785772	-0.129171654567236	0.129858442169451	-0.994711259501184	0.319876716680863	0.999642987303919	none
Prdm9	30.37547	20.61753	29.84508	29.05006	62.82322	40.66983	35.5635310619182	0.712638280299282	0.561329202183847	1.26955497331471	0.204243196872143	NA	none
LOC102551889	40.174	65.77973	104.93915	67.78348	61.80994	61.00475	66.9151760515132	-0.146100908068379	0.461836697493482	-0.316347550684712	0.751738722646211	NA	none
Tbp	1654.973	1577.732	1371.911	1596.785	1444.934	1491.941	1523.0459223428	-0.0222651887526876	0.127346338575941	-0.174839645973882	0.861205635134621	0.999642987303919	none
Psmb1	11264.4	13190.31	11869.68	11284.98	11005.21	12022.22	11772.7985919672	-0.0822253211601532	0.100870011423838	-0.815161215900498	0.414980034929333	0.999642987303919	none
Pdcd2	1576.585	1640.566	1401.756	1663.6	1399.337	1466.254	1524.68302150246	-0.0280972032890195	0.131477587207106	-0.213703368656745	0.830778384221218	0.999642987303919	none
LOC108349086	50.95239	55.96186	38.50978	37.76508	51.67716	57.79397	48.7767089392083	0.0167796071735359	0.455424226665062	0.0368439055085146	0.970609466263293	NA	none
Rgmb	1890.138	1477.59	1472.999	1982.183	1769.183	1437.357	1671.57491937587	0.100402019635367	0.1662255303161	0.604010824597394	0.545836445501272	0.999642987303919	none
Chd1	9188.089	6043.881	6708.404	8517.479	7283.44	6933.136	7445.73804251332	0.0513051577886313	0.163452220456484	0.313884740417402	0.753608580492847	0.999642987303919	none
Riok2	3530.413	3204.553	2710.126	3998.257	2861.496	3001.005	3217.64176776973	0.062267927719461	0.161511538086956	0.385532380268317	0.699843021044221	0.999642987303919	none
LOC102552729	0	6.872509	14.441167	11.620026	12.159332	19.264657	10.726281957525	1.01204277302827	1.21965628412703	0.82977703325051	0.406664858260092	NA	none
LOC102552823	44.09342	54.98008	51.9882	56.16346	63.8365	78.12889	58.1984225443553	0.390202771103065	0.406043937860268	0.960986569973975	0.336558920571181	NA	none
Lnpep	3815.55	3287.023	3985.762	3655.466	4413.838	3698.814	3809.4089941123	0.0858256896608451	0.128109591462967	0.669939609366836	0.502896288444655	0.999642987303919	none
LOC690283	255.7418	131.5595	181.9587	213.0338	198.6024	184.0845	194.163455927912	0.0658294588511644	0.300501785029673	0.219065117515572	0.826599322984642	NA	none
LOC688452	2719.094	2238.475	2254.748	2286.24	2194.759	1992.822	2281.02292163515	-0.155697753306888	0.128351424098853	-1.2130582453606	0.225107552455215	0.999642987303919	none
Has1	310.6136	148.2498	180.0332	113.2953	128.6863	142.3444	170.537105108522	-0.7337066773301	0.339045306907528	-2.16403726104433	0.0304614898410005	NA	down
LOC100365363	851.4929	688.2327	756.7172	670.0882	689.0288	535.1294	698.448191588693	-0.27736958854452	0.171462892729781	-1.61766539761839	0.105734726958191	0.999642987303919	none
LOC102552527	575.1741	581.2179	568.0193	446.4027	465.0945	519.0755	525.830655712763	-0.269953732110973	0.155224697790589	-1.73911584917474	0.0820143873551901	0.999642987303919	none
Zfp51	133.26011	66.76152	139.59795	123.94694	94.23483	77.05863	105.809995954547	-0.201194355450991	0.399384460721087	-0.503761100488825	0.614429266117922	NA	none
Ppp2r1a	14904.56	14915.31	14831.08	16195.41	15195.11	16854.43	15482.6501198272	0.11167427468741	0.0856715757108581	1.30351605839854	0.192398637644218	0.999642987303919	none
LOC682206	1219.9179	1085.8565	941.5641	1099.0608	1185.5349	991.0596	1087.16562682411	0.0127310299267824	0.152357214085803	0.0835604011478751	0.933405952086162	0.999642987303919	none
LOC102548728	280.2382	231.7017	254.1645	173.3321	217.8547	237.5974	232.481442235684	-0.285855012613769	0.235323764011332	-1.21473075111957	0.224468799983295	NA	none
LOC100910106	457.5917	451.622	448.6389	443.4977	470.1609	329.6397	433.525144470714	-0.126533514874761	0.196033655260381	-0.645468323827831	0.518623739282864	NA	none
Zfp53	172.4543	101.1241	122.2686	168.4904	127.673	180.8737	145.480660409094	0.268988617075693	0.320655791603384	0.838870290571276	0.401542101114967	NA	none
LOC108348215	291.0166	354.4251	356.2155	307.9307	408.3509	331.7802	341.619824968408	0.0651796004534002	0.209498472011924	0.311122080402048	0.755707815841887	NA	none
LOC102547319	46.053126	21.599315	7.701956	18.398374	32.424886	28.896985	25.845773812634	0.0809743065253172	0.767777087106719	0.105465906556888	0.916006121705129	NA	none
Zfp52	397.8206	260.1736	300.3763	335.0441	406.3244	385.2931	347.505340384786	0.233205350490613	0.226494738876316	1.02962811254508	0.303184613220319	NA	none
LOC102550851	1985.184	2117.715	1645.33	1588.07	1532.076	1435.217	1717.265286392	-0.335379446226185	0.136051781626378	-2.46508676488483	0.013698007721652	0.712154453259356	none
Znf761	334.1301	272.9368	303.2645	381.5242	274.5983	332.8505	316.550723336655	0.119814859202714	0.216227504517368	0.554114794369697	0.579500285842902	NA	none
LOC102553001	886.7676	823.7193	673.9211	863.7553	864.3259	722.4246	805.818980788044	0.0397973517046079	0.166914481677678	0.238429591636387	0.811547918305215	0.999642987303919	none
LOC102555191	289.0569	525.2561	335.9978	370.8725	366.8065	347.8341	372.637309727967	-0.0834729770375544	0.252597477805241	-0.330458473943727	0.741053564803599	NA	none
LOC102555377	648.6632	809.9743	634.4486	613.9247	679.9093	718.1436	684.177291850295	-0.0572317928272005	0.167097171792899	-0.342506053292954	0.731970089306071	0.999642987303919	none
LOC682225	48.992687	32.398973	7.701956	19.36671	20.265554	6.421552	22.52457201587	-0.949035315624331	0.857776686302584	-1.10638972914397	0.26855786911414	NA	none
LOC102555644	779.9636	614.5987	586.3114	687.5182	664.7102	640.0147	662.186124665973	0.00844915835873846	0.168652650376233	0.0500979874309117	0.960044303523654	0.999642987303919	none
Zfp945	556.5569	525.2561	441.8997	458.991	634.3118	522.2862	523.216972522055	0.0843859374717877	0.193431921442908	0.436256522927083	0.662650622387763	NA	none
Zfp40	257.7015	319.0808	194.4744	195.6038	213.8016	252.5811	238.873855762531	-0.220808254449993	0.264380819579619	-0.835190142768644	0.403610658816198	NA	none
Zik1	801.5204	648.9612	621.9329	892.8053	784.2769	656.0686	734.260899261789	0.171416733301544	0.182069846191578	0.941488867526012	0.346454391561748	0.999642987303919	none
Lilrb3a	16.657514	5.890722	5.776467	7.746684	4.053111	12.843104	8.82793368244496	-0.202942917515913	1.06842261206387	-0.189946295805073	0.849351213993594	NA	none
LOC683420	2184.094	2265.965	2289.406	2446.015	2296.087	2151.22	2272.13127317046	0.0327243815867017	0.106562036776024	0.307092305822599	0.758773114008388	0.999642987303919	none
LOC103689992	11047.85	15785.17	11753.18	14446.6	12048.89	13772.09	13142.2965613084	0.0615421518720822	0.149081475470029	0.412808846156439	0.679746669715154	0.999642987303919	none
Tsen34	5052.126	4595.745	4522.974	5189.31	5278.164	4826.867	4910.86415509005	0.110132227455784	0.0997040535568504	1.10459127314204	0.269336734208037	0.999642987303919	none
Mboat7l1	2929.763	3500.071	3252.151	2662.923	3066.178	3764.1	3195.86420645063	-0.0285769703135144	0.149395469452756	-0.191284049095957	0.84830305733121	0.999642987303919	none
Tmc4b	2.939561	7.854297	11.552934	19.36671	18.238999	19.264657	13.2028594374366	1.34659570564835	0.876549391702376	1.53624623825598	0.124477999549356	NA	none
Rps9	10366.853	9463.446	10551.68	13230.368	9239.066	12578.751	10905.0270162672	0.20612575696397	0.143459920214048	1.43681773039064	0.150769791056089	0.999642987303919	none
Tsen34l1	2073.371	4326.736	4242.815	3198.412	2629.456	3844.369	3385.85968274641	-0.138020863997081	0.24407125185749	-0.565494145445976	0.571737705289869	0.999642987303919	none
Mboat7	2341.85	2629.226	2957.551	2369.517	2328.512	2591.096	2536.29211581443	-0.121441841940899	0.12630469808332	-0.961499008222067	0.336301323916167	0.999642987303919	none
Tmc4	19.59707	29.45361	29.84508	26.14506	27.3585	24.61595	26.169212042232	-0.0141739962574465	0.582503348653802	-0.0243329009012624	0.980587069770762	NA	none
Cacng7	318.4525	160.0313	148.2627	291.469	146.9253	195.8573	210.166333309624	0.0177480144162551	0.376571160975175	0.0471305725332088	0.962409161046747	NA	none
Oscar	162.65572	181.63061	66.42937	101.67523	131.7261	103.81509	124.655353221825	-0.284189334828597	0.411382252645006	-0.690815738893414	0.489681343484734	NA	none
Leng1	440.9342	512.4928	519.882	487.0727	488.3999	581.1505	504.988689105569	0.0789040616908186	0.172615989547688	0.457107489854062	0.647593787072255	NA	none
Cnot3	7002.035	6637.862	6330.045	5970.757	6537.668	6555.335	6505.61685184302	-0.0670393652757359	0.0965136269323374	-0.6946103613196	0.487299517143083	0.999642987303919	none
Prpf31	3161.988	2901.181	2767.89	3371.744	2497.73	3027.762	2954.71579693925	0.0108412389706007	0.138058911963051	0.0785261799941037	0.937409505893876	0.999642987303919	none
Tfpt	1290.467	1233.125	1207.282	1384.72	1205.8	1444.849	1294.37383045261	0.113115608410928	0.127839522368876	0.884825023708532	0.376251010877289	0.999642987303919	none
Ndufa3	664.3408	1130.0369	810.6309	936.3804	615.0596	842.2936	833.123698198729	-0.121928553997307	0.231933129679981	-0.525705638368882	0.599092745653589	0.999642987303919	none
LOC292543	43.11356	17.67217	16.36666	49.38511	31.41161	25.68621	30.605885916807	0.466665235226112	0.653472730972893	0.714131153615758	0.47514608349836	NA	none
LOC103691005	1307.1249	998.4774	1227.4992	1262.7095	1168.3092	1063.8372	1171.32622963647	-0.015513350147976	0.152768176187648	-0.101548310224773	0.919115209716109	0.999642987303919	none
Prkcg	152.85718	113.8873	105.90189	82.30852	98.28794	64.21552	102.909725484679	-0.605193330917127	0.345480580712334	-1.7517434110748	0.0798179386641835	NA	none
Myadm	19968.44	15940.29	15668.67	17981.99	15340.01	14693.58	16598.830603226	-0.103208808383162	0.132149333294964	-0.781001355132038	0.434801697686574	0.999642987303919	none
LOC103691004	149.91762	90.32441	118.41757	148.15533	86.1286	104.88535	116.304815302865	-0.0797984631545002	0.359260552196544	-0.222118634140617	0.824221532215882	NA	none
Mzf1	551.6577	506.6021	491.9624	481.2627	491.4397	499.8108	503.789242248914	-0.0742605000213033	0.154354222135721	-0.481104429757725	0.630442279906372	NA	none
Ube2m	6191.696	7128.756	7163.782	6381.331	6322.853	7472.546	6776.82723535458	-0.0218906703246416	0.115871522451908	-0.188921918530304	0.850154014409394	0.999642987303919	none
Chmp2a	3092.418	4061.653	3476.47	3098.674	2936.479	3249.305	3319.16660214273	-0.19535441070441	0.12942121024963	-1.50944663805574	0.13118468227755	0.999642987303919	none
Zbtb45	1518.773	1453.045	1328.587	1454.44	1148.044	1414.882	1386.29518258372	-0.0981767816067874	0.141840041989009	-0.692165486064892	0.488833410548804	0.999642987303919	none
LOC108348450	99.94508	128.61411	106.86464	89.08686	193.53604	148.76596	127.802115186718	0.362366564020728	0.361691436486063	1.00186658423883	0.31640803344022	NA	none
Zfp446	558.5166	590.054	798.1152	648.7848	695.1085	724.5651	669.190710599982	0.0872526117186383	0.184062863631362	0.4740370219024	0.63547350702565	0.999642987303919	none
LOC102552250	221.4469	311.2265	311.9292	241.1155	193.536	234.3867	252.273482270328	-0.336212002680655	0.242480409236078	-1.38655326316824	0.165578028119681	NA	none
Zfp324	1656.933	1547.296	1666.511	1476.712	1625.297	1575.421	1591.36161123129	-0.0585434796016604	0.112246884103254	-0.521559953038941	0.601976752487731	0.999642987303919	none
Trim28	31767.84	32873.18	29769.02	34505.67	30584.77	33090.26	32098.4560504748	0.0565059429968239	0.0934746802268165	0.604505336201334	0.545507722536454	0.999642987303919	none
Zfp110	1611.859	1589.513	1729.089	1440.883	1880.643	1639.636	1648.60412015579	0.00882087430181438	0.13701502834858	0.0643788817046638	0.948668545096521	0.999642987303919	none
Rnf225	175.39382	75.5976	100.12543	109.42191	91.19499	129.5013	113.539176189104	-0.0893000062135717	0.395493737307314	-0.225793730190428	0.821361853746043	NA	none
Rps5	23984.86	26172.48	20523.79	25370.39	21747.98	25040.84	23806.7230741747	0.0298635291395264	0.121442801355851	0.24590612869692	0.80575489946958	0.999642987303919	none
Zfp128	3658.774	2704.823	2679.318	2716.181	3061.112	2747.354	2927.92703687617	-0.0851316784180764	0.148735084443152	-0.572371197668662	0.567070524396242	0.999642987303919	none
Zfp606	279.2583	253.3011	290.7488	222.7172	248.253	295.3914	264.944969427387	-0.104270699759145	0.217682955489656	-0.479002591289695	0.631936785195688	NA	none
LOC100909481	927.9215	890.4809	809.6681	1096.1558	958.5607	866.9096	924.949417202958	0.153177605368211	0.149630276213144	1.02370729537393	0.305973548531648	0.999642987303919	none
LOC100365062	882.8482	763.8303	804.8544	1039.024	870.4055	875.4716	872.739015586489	0.184232088632853	0.14756255070302	1.24850165407911	0.21184740304111	0.999642987303919	none
LOC103690016	251.8224	173.7763	227.2077	179.1421	202.6555	189.4358	204.006636328271	-0.192764248355846	0.249773226252927	-0.77175705037596	0.44025833410603	NA	none
LOC100911224	765.2658	603.799	585.3487	825.0218	725.5068	613.2582	686.366728789067	0.147273287528237	0.185633512184595	0.793355067170134	0.427570981792203	0.999642987303919	none
LOC102556157	81.32786	120.75981	94.34896	129.75695	156.04477	149.83622	122.012428196988	0.555158989276726	0.305827303777615	1.81526954074844	0.0694824974688485	NA	none
LOC100362757	131.3004	107.99658	151.15089	96.83355	136.79249	73.84785	116.320292102567	-0.344099271243015	0.350520784005645	-0.981680079882148	0.326257482078983	NA	none
LOC108348118	3491.219	3258.551	3994.427	3666.118	4511.112	3760.889	3780.38610097969	0.151990837530345	0.131416562342508	1.15655770339065	0.247453111406046	0.999642987303919	none
Aurkc	346.8682	343.6255	315.7802	421.2259	365.7932	345.6936	356.497773000904	0.17133315848454	0.185910793840786	0.921588009737991	0.35674351509329	NA	none
LOC108349541	4.899269	34.362547	25.031357	18.398374	14.185888	58.864229	25.9569439221748	0.506173167405636	0.874387247630413	0.578889009163119	0.562664066735943	NA	none
Usp29	335.11	239.556	328.2959	309.8674	259.3991	326.4289	299.776207819886	-0.0118932616272461	0.228273627646828	-0.0521009007910746	0.958448295215288	NA	none
LOC103691033	673.1595	468.3124	560.3173	669.1198	561.3558	488.038	570.05048009081	0.0145520674530103	0.204071996001991	0.0713084976777917	0.943152232279499	0.999642987303919	none
LOC103690204	110.72347	64.79795	76.05682	98.77022	108.42071	80.2694	89.8397617085075	0.192965021601247	0.369746022566258	0.521885320799274	0.601750179416757	NA	none
Smim17	23.51649	4.908935	8.6647	0	11.146055	8.56207	9.46637498774597	-0.915617617750711	1.32792603264175	-0.689509502219186	0.490502695599585	NA	none
Zfp28	277.2986	299.4451	351.4017	334.0757	371.8729	329.6397	327.28895713345	0.157951191170452	0.197515871904906	0.799688600450793	0.423891239276659	NA	none
Zfp78	93.08611	61.85259	67.39211	99.73855	60.79666	67.4263	75.0487200607842	0.0372620986022474	0.402350288413325	0.0926110895786632	0.926212533404802	NA	none
Zfp667	84.26742	116.83266	87.60975	92.96021	104.3676	136.99311	103.83845919211	0.210651550623515	0.33833625184857	0.62261004983231	0.533540805415944	NA	none
Zfp418	404.6796	416.2777	357.1782	433.8143	400.2447	353.1854	394.229979803986	0.0117139433202305	0.184039165683796	0.0636491872624366	0.949249565341428	NA	none
LOC691135	391.9415	299.4451	255.1273	385.3975	212.7883	231.1759	295.979260358655	-0.189792054874661	0.294037065785592	-0.64546983002835	0.518622763501031	NA	none
LOC103691059	151.8773	107.9966	141.5234	146.2187	139.8323	192.6466	146.682482536707	0.253250599858638	0.294448488792853	0.860084563167182	0.389742429894803	NA	none
Zfp978	131.3004	211.0842	193.5116	213.0338	161.1112	153.047	177.18136983941	-0.0229406155269386	0.29598233009399	-0.0775067062944391	0.938220456472954	NA	none
Mfsd14a	2517.244	2545.774	2089.156	2268.81	2396.402	1786.262	2267.27454176179	-0.148559540963355	0.150520130095886	-0.986974571897577	0.323655104432446	0.999642987303919	none
LOC108349745	1013.1688	1009.2771	673.9211	733.9983	726.5201	784.4996	823.564175904712	-0.264284840542432	0.188623354254611	-1.40112469946691	0.161176786754412	0.999642987303919	none
Zfp772	505.6045	567.4729	479.4468	462.8644	392.1385	475.1949	480.453651353529	-0.22301510051238	0.174524937293848	-1.27784088606712	0.201305534852429	NA	none
Zfp444	1594.222	1691.619	2054.497	1826.281	2269.742	1905.06	1890.23686088273	0.168227528336459	0.148717130483127	1.13119132805985	0.257974571118379	0.999642987303919	none
LOC108349748	41.153857	2.945361	9.627445	18.398374	6.079666	7.491811	14.2827524402075	-0.746183352136865	1.09260062381147	-0.68294245479547	0.49464320564046	NA	none
Zfp787	767.2255	884.5901	808.7054	816.3068	806.569	1043.5022	854.48318316524	0.115539290005678	0.161617236708307	0.714894601336413	0.474674173182637	0.999642987303919	none
Rasl2-9	48.01283	31.41719	56.80193	60.0368	30.39833	44.95087	45.2696568602197	-0.00841150772223525	0.513304473264825	-0.0163869752950615	0.986925670564494	NA	none
Zfp524	323.3517	382.897	285.9351	288.564	367.8198	424.8927	345.576714949869	0.123476174648697	0.228345034870037	0.540743855976435	0.588684145632046	NA	none
Fiz1	2261.502	1948.847	2131.516	2293.018	2172.467	2266.808	2179.02663670378	0.0861931214962131	0.110679046033735	0.778766393323821	0.436117337736304	0.999642987303919	none
Zfp579	451.7126	747.14	685.4741	529.6795	651.5376	669.9819	622.587605094206	-0.0258663611394715	0.219982820750661	-0.117583550620935	0.906397639222331	0.999642987303919	none
Ssc5d	1853.883	2543.81	3178.02	1348.891	2864.536	2519.389	2384.75491937014	-0.17029938824276	0.258575615601572	-0.658605753858735	0.510148967084093	0.999642987303919	none
Nat14	137.1795	121.7416	148.2627	120.0736	164.151	214.0517	150.910016712267	0.289956903160817	0.309960076181569	0.93546532422119	0.349548545523566	NA	none
Zfp628	1370.815	1258.651	1298.742	1237.533	1599.965	1549.735	1385.90692752269	0.159207562148578	0.14205650473821	1.12073405186179	0.262401083056066	0.999642987303919	none
LOC684792	21.55678	25.52646	55.83918	38.73342	47.62405	48.16164	39.5735899354766	0.385087100678334	0.564421963682186	0.682268099855816	0.495069440387512	NA	none
LOC684270	520.3023	832.5554	830.8485	715.5999	747.7989	675.3332	720.406395603173	-0.0299994350970106	0.206012994216513	-0.145619140244533	0.884222057320682	0.999642987303919	none
LOC108349545	50.95239	66.76152	25.9941	38.73342	59.78338	65.28578	51.2517668219296	0.188158711439826	0.520215281904201	0.361693933232965	0.717580761134841	NA	none
Isoc2b	1383.553	1791.761	1578.901	1378.91	1570.58	1611.81	1552.58593657819	-0.0599188832920211	0.142988035446866	-0.419048230887029	0.675180884038816	0.999642987303919	none
Shisa7	137.1795	175.7399	171.3685	131.6936	170.2307	104.8854	148.516260134434	-0.250934017779114	0.301411774093669	-0.832528916740764	0.405110463110468	NA	none
Ccdc106	639.8445	587.1087	772.1211	442.5293	580.6081	826.2397	641.408566747325	-0.112948390641388	0.239402638939625	-0.471792588175575	0.63707484182312	0.999642987303919	none
LOC100911196	2257.583	2382.797	2436.706	2291.082	2557.513	2532.232	2409.65221766468	0.0604997369953929	0.106601544690135	0.567531522842857	0.570353116039815	0.999642987303919	none
Epn1	5229.479	6435.614	6598.651	5811.95	6067.507	6756.543	6149.95733894282	0.0290466507357511	0.125432212277759	0.231572498071146	0.81687007025966	0.999642987303919	none
U2af2	18028.33	17688.86	18614.66	21796.26	16990.64	19472.29	18765.1736801324	0.100700410163912	0.113089258611897	0.890450705928657	0.373223925900915	0.999642987303919	none
Zfp580	316.4928	429.0409	412.0546	343.7591	330.3285	371.3798	367.175957779084	-0.147218926589025	0.201065203324224	-0.732194950469028	0.464049585941414	NA	none
Zfp865	136.1997	286.6818	347.5508	269.1973	269.5319	268.6349	262.966053797853	0.0674141652353827	0.328473571869725	0.205234670331772	0.837388782931762	NA	none
Ube2s	13753.23	14820.08	16671.85	17261.55	15193.09	17745.96	15907.6238353059	0.149928816557158	0.113583539539069	1.31998718445984	0.18683929679986	0.999642987303919	none
Tmem190	20.57693	24.54468	13.47842	26.14506	34.45144	39.59957	26.4660166732047	0.773225680983126	0.606626489085274	1.27463224058855	0.202439440402998	NA	none
Tmem238	315.5129	391.733	365.8429	321.4874	350.5941	499.8108	374.163521865587	0.12629810049965	0.231025398168596	0.546684916467413	0.584595218601854	NA	none
Il11	26.45605	38.2897	39.47252	28.08173	53.70372	80.2694	44.3788534618443	0.634717185114406	0.554274477359247	1.14513153868895	0.2521546725705	NA	none
Rpl28	14035.43	15313.91	13925.14	16460.73	13185.78	16380.31	14883.5505108589	0.0889593073538774	0.117116048463593	0.759582555259551	0.447504149881819	0.999642987303919	none
Kmt5c	2293.838	2256.147	2503.136	1897.938	2140.043	2432.698	2253.96634249256	-0.124595741805649	0.130104642905452	-0.957657920756857	0.338235281963225	0.999642987303919	none
Tmem150b	23.51649	17.672167	0	7.746684	0	14.983622	10.6531604505295	-0.8591140651101	1.60792883203994	-0.534298563463262	0.593134985944148	NA	none
Brsk1	728.0313	794.2657	854.9171	820.1802	879.525	824.0992	816.836429512103	0.0862705243543578	0.138707906354448	0.621958233108253	0.533969332217934	0.999642987303919	none
Hspbp1	4117.345	4235.429	4210.082	5146.703	4179.771	4978.843	4478.02893245691	0.187397688195609	0.1133466601445	1.65331460103638	0.0982668529226235	0.999642987303919	none
Ptprh	9.798537	11.781445	0	0	13.17261	7.491811	7.04073387121967	-0.0635877779214614	1.73074657408712	-0.0367400859683924	0.970692246224877	NA	none
Syt5	102.88464	162.97665	118.41757	85.21352	123.61988	111.30691	117.40319593509	-0.263999413392043	0.335103800726049	-0.787813844009083	0.430805602066049	NA	none
Dnaaf3	242.0239	167.8856	209.8783	301.1523	263.4522	176.5927	226.830830960058	0.258930199004002	0.284812400459553	0.909125440416957	0.3632839151133	NA	none
Tnni3	16.657514	20.617528	28.882335	1.936671	26.34522	7.491811	16.9885131492438	-0.888147307492976	0.971907100360502	-0.913819136791513	0.36081188916314	NA	none
Tnnt1	0	6.872509	11.552934	13.556697	4.053111	0	6.00587515810804	-0.0618186571407654	1.81018655577394	-0.0341504343536212	0.972757191118244	NA	none
Tmem86b	154.81689	107.99658	92.42347	92.96021	81.06222	129.5013	109.793444245868	-0.227793959863545	0.361359259202345	-0.63038085800367	0.528445431704348	NA	none
Ppp6r1	10394.289	9654.894	10804.881	10275.008	10464.119	10777.505	10395.1159543352	0.0306258497360661	0.0902310045074486	0.339416034468927	0.734296341010926	0.999642987303919	none
Rdh13	602.6101	382.897	447.6762	497.7244	438.7492	570.4479	490.017461435793	0.0721788178893493	0.220140436420395	0.327876236928648	0.743005241620258	NA	none
Eps8l1	64.67035	19.63574	19.25489	30.0184	27.3585	21.40517	30.3905083595136	-0.393366626354102	0.688423344992005	-0.571402218149169	0.567727025840476	NA	none
Ppp1r12c	6803.125	8178.286	7618.197	7593.687	7392.874	7999.114	7597.54707993071	0.0244144901597293	0.105771555220801	0.230822834255991	0.817452441028262	0.999642987303919	none
RGD1564801	453.6723	431.0045	414.9429	491.9144	372.8862	423.8224	431.373791193083	-0.0118898888025168	0.183503865629491	-0.0647936693961718	0.948338281950355	NA	none
Ttyh1	56.83152	34.36255	45.24899	63.91014	36.478	41.74009	46.4285473548835	0.0601831541254602	0.491436860860245	0.122463654883582	0.902531828493656	NA	none
Cdc42ep5	330.2107	520.3471	400.5017	444.466	423.5501	504.0918	437.194580025362	0.133063831146273	0.217320213340641	0.612293854772269	0.540343354744873	NA	none
Leng9	480.1283	339.6983	312.892	515.1545	349.5808	347.8341	390.881330227997	0.0988771365207909	0.253008017899676	0.390806336264008	0.69594039105545	NA	none
Leng8	8386.568	6738.986	7417.946	7353.54	7599.583	7673.755	7528.39637363096	0.00531070525297386	0.110151480891978	0.0482127449396881	0.961546693007379	0.999642987303919	none
Sepw1	1607.94	2137.35	2029.465	2088.7	1610.098	2172.625	1941.02981619569	0.0239004692212146	0.164571183617932	0.145228761778258	0.884530258045076	0.999642987303919	none
LOC103690015	226.3462	106.033	121.3058	116.2003	186.4431	131.6418	147.995033203237	-0.0630817059488794	0.376798469888026	-0.167414973759383	0.867043544090031	NA	none
RGD1310257	357.6466	384.8605	418.7939	547.1095	399.2314	301.813	401.575819471173	0.104812583217904	0.244572688950706	0.428553914452112	0.668247889905428	NA	none
Lig1	6643.408	5929.994	6012.339	6826.765	5895.25	6379.812	6281.26142718428	0.0395482909852677	0.105106705934102	0.376268009103651	0.706717659790404	0.999642987303919	none
LOC100911727	4428.939	5072.894	6130.757	5209.645	5093.747	5545.01	5246.83197715498	0.0197352095039076	0.134956616489614	0.14623373064059	0.883736878564289	0.999642987303919	none
LOC103689961	1603.041	2110.842	1587.566	1520.287	1614.151	1593.615	1671.58364629651	-0.165146652519036	0.146978089731383	-1.12361408983378	0.261176776149767	0.999642987303919	none
LOC100360843	354.70705	84.43369	157.8901	129.75695	195.5626	135.92286	176.378874292433	-0.372250196529542	0.464034896745882	-0.802203022100289	0.42243552852089	NA	none
LOC100364457	821.1174	982.7689	1059.9817	1155.2242	866.3524	1308.9264	1032.39517274349	0.217595573667702	0.187404304112887	1.1611023273864	0.245600288381616	0.999642987303919	none
Gltscr2	4120.285	4907.954	4744.405	4755.496	4011.566	5297.781	4639.58099155535	0.0302315086890676	0.134688676303928	0.22445471674879	0.822403498776623	0.999642987303919	none
Ehd2	7378.299	8152.76	8862.063	7229.593	7996.788	8371.564	7998.51090764657	-0.047872257811219	0.112241856849033	-0.426509852519706	0.669736370286245	0.999642987303919	none
Gltscr1	3964.488	4731.232	5414.475	4189.988	5869.918	5851.104	5003.53413844908	0.173203737732332	0.165360523566477	1.04743099499623	0.294900842654439	0.999642987303919	none
LOC103691043	43.11356	42.21684	46.21174	58.10013	39.51783	49.2319	46.3986673115671	0.159300644252141	0.446529502269977	0.356752786640795	0.721276884229745	NA	none
Kptn	136.1997	128.6141	134.7842	171.3954	145.912	157.328	145.705567292204	0.248513687497315	0.256983778379253	0.967040367546324	0.333523854091898	NA	none
Napa	5623.381	6218.639	5718.702	5519.512	5771.63	6356.266	5868.0217782375	0.00703159460275496	0.103360375030408	0.0680298867016138	0.945761843240929	0.999642987303919	none
C5ar2	609.469	651.9066	814.4818	625.5447	704.228	818.7479	704.0630188878	0.0491597606732248	0.182820700567594	0.268896030485613	0.788009691724658	0.999642987303919	none
Meis3	671.1998	780.5207	862.6191	753.365	692.0687	1080.9613	806.7890938673	0.126041348468582	0.20424676163937	0.617103289456937	0.537166599131873	0.999642987303919	none
Dhx34	826.9966	926.807	983.9249	1020.6256	990.9856	1183.7061	988.840956288462	0.222689963003231	0.145223106191278	1.53343341045136	0.125169101976824	0.999642987303919	none
Bbc3	496.7858	663.6881	917.4955	810.4968	951.4678	751.3216	765.209262737088	0.274364278846392	0.228044666014019	1.20311640540422	0.228931277754122	0.999642987303919	none
Inafm1	444.8536	677.4331	669.1074	580.033	529.9442	833.7315	622.517136552509	0.117310910121608	0.237923814421961	0.493060816155023	0.621969616377515	0.999642987303919	none
Ccdc9	1488.398	1504.098	1846.544	1859.204	1854.298	2037.773	1765.05240830549	0.249003595366726	0.133318155111802	1.86773958248904	0.0617983784903575	0.999642987303919	none
Sae1	8731.477	9982.811	9764.155	9370.582	8883.406	10212.409	9490.80647601703	-0.000644319074612656	0.104545081733767	-0.00616307399570906	0.995082609541692	0.999642987303919	none
Npas1	134.23996	84.43369	91.46073	87.15019	119.56677	100.60432	102.909276256891	-0.0133665790609143	0.347776226921357	-0.0384344242826491	0.969341314641023	NA	none
Tmem160	980.8336	1176.1809	1321.8482	1425.3898	1271.6635	1534.751	1285.111169526	0.282512239299233	0.155529665723692	1.81645243037513	0.0693009987160634	0.999642987303919	none
Zc3h4	5758.6	4596.727	5520.377	5856.493	5274.11	5276.375	5380.44720919225	0.0475242114316547	0.120300553587644	0.395045658680458	0.692809191914125	0.999642987303919	none
Ceacam9	6.858976	15.708593	7.701956	0	13.17261	0	7.24035587962917	-1.19960031525031	1.68688697211159	-0.711132598142416	0.477002071243548	NA	none
Ap2s1	4310.377	5922.14	4834.903	4831.026	4872.852	5763.343	5089.10672404444	0.0377281482613611	0.143389451661709	0.263116622765048	0.792460692116834	0.999642987303919	none
Arhgap35	18032.25	13610.51	16456.19	15882.64	17751.61	15295.07	16171.378651254	0.0246978073908843	0.127511015473471	0.193691559111007	0.846417401536585	0.999642987303919	none
LOC108349548	199.8902	375.0427	181.9587	218.8438	261.4256	272.916	251.679494481387	-0.00721691032412561	0.313638511514562	-0.0230102811331271	0.981642071963092	NA	none
Slc1a5	7675.194	7631.431	7518.072	7188.923	7617.822	7830.013	7576.90900507703	-0.0119762045712381	0.0866627203272503	-0.138193268409004	0.890087675085398	0.999642987303919	none
Prkd2	3081.64	3431.346	3651.69	2742.326	3297.206	3464.427	3278.10580457801	-0.097119133858023	0.13050439019495	-0.744182886973721	0.456765839613095	0.999642987303919	none
Fkrp	1782.354	1459.917	1713.685	1900.843	1874.564	1842.985	1762.39138502159	0.181008039227279	0.123025647181149	1.47130328817335	0.141209114474209	0.999642987303919	none
Strn4	8998.977	8524.857	9223.092	9134.309	8854.021	9939.493	9112.45797519983	0.0622864989252484	0.094354521504623	0.660132635214483	0.509168717389428	0.999642987303919	none
Dact3	1890.138	3035.686	2887.271	1805.946	2931.412	2949.633	2583.34754369251	-0.0236000025608902	0.220531700720599	-0.107014104928117	0.914777789899874	0.999642987303919	none
Gng8	254.762	455.5492	498.7016	304.0573	290.8107	420.6117	370.748755226344	-0.252185624095628	0.286139611740553	-0.881337688835227	0.378135072704794	NA	none
Ptgir	495.806	482.0574	352.3645	274.0389	430.643	326.4289	393.556466050417	-0.367585963765047	0.240782566882948	-1.52663030602105	0.126852966615277	NA	none
Ccdc8	925.9618	1077.0204	1531.7265	1068.074	1231.1324	1504.7837	1223.1164781093	0.105642792831168	0.210008579343495	0.50304036702413	0.614935891518828	0.999642987303919	none
Calm3	4517.126	5261.397	5708.112	4992.738	5030.924	5579.259	5181.59248265302	0.0107244291036529	0.120701038840869	0.0888511748253623	0.929200186852365	0.999642987303919	none
Mill1	68.58976	37.30791	51.02546	24.20839	44.58422	34.24828	43.3273355068004	-0.607782312917318	0.516630859986692	-1.17643439443972	0.239421334313576	NA	none
Micb	173.4341	122.7234	179.0705	152.0287	206.7087	147.6957	163.610165720114	0.0917413058788161	0.293685472288878	0.312379448543429	0.75475216716087	NA	none
Pglyrp1	67.60991	86.39726	62.57839	54.22679	93.22155	71.70733	72.6235384472941	0.0165662088657049	0.399057066816888	0.0415133830302685	0.966886623936498	NA	none
Ccdc61	762.3262	923.8616	952.1543	687.5182	843.047	950.3897	853.216185512051	-0.0891892122058547	0.175422104044638	-0.508426305177366	0.611154408916231	0.999642987303919	none
Nova2	66.63005	122.72338	118.41757	61.00514	164.15099	117.72846	108.442598443338	0.155114030792761	0.443180156626764	0.350002202204631	0.72633704493734	NA	none
Ppp5c	6605.194	7628.485	6879.772	6974.92	6781.868	7181.436	7008.61262722239	-0.0120344974494884	0.0984452186622307	-0.122245626684818	0.90270449253051	0.999642987303919	none
Mypop	1088.618	1401.01	1553.87	1195.894	1627.324	1837.634	1450.72496101618	0.204721421361093	0.194614229340004	1.05193449654409	0.292829603577746	0.999642987303919	none
Irf2bp1	2187.034	2357.271	2662.951	2297.86	2401.468	2836.186	2457.12823059646	0.0640619649016735	0.134244475345925	0.47720373398307	0.633217052464564	0.999642987303919	none
Foxa3	0	30.4354	15.40391	17.43004	25.33194	22.47543	18.5127874820918	0.508906100889412	1.11153102660042	0.45784246117347	0.64706562751481	NA	none
Sympk	11659.28	10947.91	11272.78	11814.66	10743.78	11981.55	11403.3255669464	0.027827408124447	0.0915329504739307	0.304015198683806	0.761116311994049	0.999642987303919	none
Dmwd	2818.059	2929.653	3250.225	3230.367	3216.143	3395.931	3140.06313960074	0.129343231783977	0.105448657176589	1.22659913598874	0.219973294113471	0.999642987303919	none
Dmpk	803.4801	761.8668	897.2779	822.1168	835.9541	971.7949	848.748421824076	0.0944175501063812	0.148259804394809	0.636838490997543	0.524230051295498	0.999642987303919	none
Gipr	128.36084	70.68867	62.57839	106.5169	74.98255	85.6207	88.1246750608954	0.0306654975096419	0.410797562776347	0.0746486841411405	0.940494237807904	NA	none
Six5	1477.619	1680.819	1857.134	1513.508	1665.829	2021.719	1702.7714365267	0.0521131680998714	0.154299293826369	0.337740807540661	0.735558519901737	0.999642987303919	none
Fbxo46	1592.262	1315.595	1578.901	1360.511	1433.788	1424.514	1450.92860060281	-0.0889308457818373	0.128744858409928	-0.690752600765449	0.48972102724713	0.999642987303919	none
Qpctl	2168.416	2449.559	2386.644	2065.46	2297.101	2752.705	2353.31402975594	0.0223874950075279	0.138437529923133	0.161715504603112	0.871529894350247	0.999642987303919	none
Snrpd2	5153.051	6873.491	5931.469	5395.565	5579.107	6200.009	5855.44865034615	-0.0643909170189528	0.130996729895385	-0.491545987982875	0.623040334183076	0.999642987303919	none
Ppm1n	147.9579	169.8492	184.8469	117.1686	134.7659	124.15	146.456426237562	-0.418788794378984	0.264845652333874	-1.58125606627306	0.113819500561009	NA	none
Rtn2	430.1558	298.4633	233.9469	306.9623	255.346	218.3328	290.534512827324	-0.30154272302454	0.279340916343663	-1.07947925055692	0.280374138759735	NA	none
Fosb	168.5348	199.3028	263.792	167.522	221.9078	195.8573	202.819467836765	-0.110426714773095	0.27248934662006	-0.405251493839378	0.685292657429821	NA	none
Gpr4	15.67766	57.92544	21.18038	28.08173	47.62405	32.10776	33.7661695990132	0.18601401054308	0.668444005226281	0.278279121495167	0.780798102018307	NA	none
Eml2	2416.319	2333.708	3359.016	3301.056	3063.138	3257.867	2955.18406130996	0.246772818037077	0.154932670801983	1.59277456949331	0.111210772027139	0.999642987303919	none
Opa3	2305.596	2149.132	2014.061	2214.583	2416.667	2199.382	2216.57023743599	0.0785673207852002	0.112310877559325	0.699552193808648	0.48420700676213	0.999642987303919	none
Vasp	6640.469	7203.372	7797.268	6778.348	6993.643	6865.71	7046.46813677746	-0.0685105483948093	0.0991115814072318	-0.69124664768804	0.489410553639127	0.999642987303919	none
Ercc1	1585.403	1781.944	1499.956	1521.255	1478.372	1794.824	1610.29230918246	-0.0219296058004465	0.136322365355302	-0.160865795889696	0.872199102322252	0.999642987303919	none
Ppp1r13l	3181.585	2932.598	3353.239	2658.081	3227.289	3498.676	3141.91136961378	-0.0129375192386977	0.13343453632942	-0.0969578011404623	0.92275990630989	0.999642987303919	none
Cd3eap	1916.594	1550.242	1339.178	2216.52	1483.439	1686.728	1698.78324650598	0.164735660076012	0.188801977165311	0.872531435048334	0.382918526872224	0.999642987303919	none
Ckm	8.818684	14.726806	13.478423	19.36671	26.34522	26.756468	18.2487183414774	0.967884385233339	0.704184289382264	1.37447597145685	0.169293964942585	NA	none
Klc3	149.9176	330.8622	401.4645	205.2871	292.8373	370.3095	291.779701140047	-0.0233723574694765	0.362858146895329	-0.0644118305443988	0.948642310177412	NA	none
Ercc2	3693.069	3149.573	3063.453	3521.836	3532.286	3262.149	3370.39423086084	0.0586086394431862	0.115783072176162	0.506193507752273	0.612720812173906	0.999642987303919	none
Mir343	11.758245	5.890722	9.627445	13.556697	14.185888	6.421552	10.2400915060113	0.326935133628925	0.938107118057827	0.348505119869234	0.727460869447663	NA	none
Exoc3l2	121.50186	84.43369	85.68426	98.77022	72.95599	107.02587	95.061982623514	-0.0653358905202767	0.354123941440741	-0.184500065865245	0.853621175491032	NA	none
Bloc1s3	184.2125	327.9169	363.9174	311.804	342.4879	348.9043	313.207171297632	0.195259445722908	0.275429484973638	0.708927171474023	0.4783696725291	NA	none
Trappc6a	218.5074	214.0296	297.488	258.5456	158.0713	242.9487	231.598439080064	-0.146494817469214	0.280915056291945	-0.521491512071063	0.60202441693088	NA	none
Nkpd1	207.729	137.4502	115.5293	162.6804	118.5535	155.1875	149.52164766418	-0.0778999217670223	0.326214619754186	-0.238799603235816	0.811260977903727	NA	none
Mark4	2759.268	2951.252	3230.008	2958.265	3626.521	3931.06	3242.72897399949	0.233974495710083	0.137106873767728	1.70651178369407	0.0879128342465199	0.999642987303919	none
Ppp1r37	4081.091	4450.441	4525.862	4341.048	4857.653	5376.98	4605.51241075229	0.158579049600232	0.116434597123121	1.36195815950259	0.173211089909464	0.999642987303919	none
Gemin7	957.3171	1270.4325	1372.8736	1350.828	1184.5216	1449.1303	1264.18385547572	0.146022562746612	0.169696985075748	0.860490023917822	0.389518980356708	0.999642987303919	none
Zfp296	344.9085	304.354	316.7429	323.4241	255.346	275.0565	303.305327465846	-0.177621419902801	0.202284823988223	-0.878075855621982	0.37990255467365	NA	none
Clasrp	3151.21	3506.943	2987.396	3436.623	2762.195	3292.116	3189.41376845873	-0.023275295796249	0.127677619846088	-0.182297381673521	0.855349353379615	0.999642987303919	none
LOC108348935	34.294881	9.817871	23.105868	16.461703	7.092944	28.896985	19.945041938354	-0.360101596187156	0.831732384283404	-0.432953679562939	0.665048421319195	NA	none
Relb	2617.189	2272.837	2196.02	2206.837	2178.547	1883.655	2225.84758882901	-0.176556915456109	0.127231717771515	-1.38768004196228	0.165234496002009	0.999642987303919	none
Clptm1	13561.18	12663.09	12266.33	13178.08	12684.21	12800.29	12858.8624834051	0.00644663511908451	0.0872188645208869	0.0739133116957822	0.941079363621959	0.999642987303919	none
LOC108348938	10.778391	6.872509	6.739211	8.715019	9.119499	14.983622	9.53470876518023	0.426321249843101	0.942972556302266	0.452103560166013	0.651194379046876	NA	none
Apoe	215.5678	186.5395	253.2018	254.6722	227.9875	310.375	241.390651081984	0.274557208530635	0.242965913338083	1.13002356897938	0.258466293325436	NA	none
Tomm40	6629.69	6494.521	6267.467	7956.813	6250.91	7435.087	6839.08142135247	0.158473994588651	0.116331371799954	1.36226361072374	0.173114707306713	0.999642987303919	none
Bcam	143.0586	256.2464	226.245	191.7304	300.9435	247.2298	227.575614945626	0.241872567960794	0.301406043041889	0.802480817968134	0.422274879992764	NA	none
Nectin2	6576.778	8283.337	8805.261	6207.999	8247.067	7688.739	7634.863573698	-0.0959203819502757	0.149353436672005	-0.64223752789115	0.5207189698947	0.999642987303919	none
Bcl3	1958.728	2410.287	2321.177	1619.057	2588.925	2192.96	2181.8555644674	-0.0638900749257845	0.178673963371317	-0.35757909949649	0.720658321673354	0.999642987303919	none
LOC102547975	13.717952	8.836084	13.478423	0	15.199166	20.334915	11.9277566294793	-0.0234194623141858	1.22367833397247	-0.019138577242075	0.984730556870188	NA	none
PVR	18228.22	13986.54	14387.25	14513.41	11636.48	11674.38	14071.0477819702	-0.301048065195081	0.141079196839757	-2.13389409593125	0.0328514508923285	0.947216834062137	none
Zfp112	55.85166	53.0165	34.6588	51.32178	32.42489	49.2319	46.0842556683	-0.109773522302416	0.482514315570292	-0.227503140860541	0.820032527211548	NA	none
Znf235	71.52932	95.23335	128.04502	119.10526	169.21738	141.27415	120.734079256084	0.542635447638901	0.342753595935181	1.58316485683645	0.113383894192579	NA	none
LOC108349754	55.851663	5.890722	9.627445	27.113394	15.199166	16.053881	21.6227117102218	-0.288812210833665	0.934148287956526	-0.309171696353958	0.75719092291195	NA	none
Zfp111	1009.2494	1023.0221	1167.8091	935.4121	1013.2777	1171.9333	1053.45060093278	-0.0366705721575259	0.147113022526241	-0.24926802214933	0.803153465374256	0.999642987303919	none
Zfp180	4834.598	4667.416	4909.997	5551.467	5751.364	5131.89	5141.12217160657	0.189525452168083	0.0950942695576896	1.99302705672612	0.0462584844069858	0.999642987303919	none
LOC108348999	11.758245	5.890722	18.292145	20.335045	36.477997	13.913363	17.7779197007999	0.976564073824095	0.812278743012692	1.20225240685492	0.22926575031991	NA	none
LOC102548600	233.2052	258.21	224.3195	228.5272	273.585	204.4194	237.044370237042	-0.0182716383401622	0.227521440979269	-0.0803073251537077	0.935992832403144	NA	none
LOC108348989	120.522	120.7598	108.7901	119.1053	121.5933	126.2905	119.510177111892	0.0679629327236318	0.277725653749149	0.244712477245686	0.806679066291867	NA	none
LOC102548503	275.3389	205.1935	281.1214	241.1155	265.4788	257.9323	254.363405159453	0.0051594608601979	0.226570468708024	0.0227719918205527	0.981832149518914	NA	none
Zfp61	1575.605	1560.06	1550.981	1132.953	1396.297	1562.578	1463.07878965112	-0.196166811995893	0.147052219544651	-1.3339942273794	0.18220574839106	0.999642987303919	none
Zfp94	364.5056	284.7182	309.041	343.7591	288.7841	332.8505	320.609753619213	0.0107671328082568	0.204006148251615	0.0527784721222075	0.957908414347001	NA	none
LOC103691053	10.77839	26.50825	33.69606	38.73342	15.19917	47.09138	28.6677778385097	0.508148163314155	0.712950605056779	0.712739648034504	0.476006877450985	NA	none
Kcnn4	48.992687	29.453612	3.850978	48.416774	12.159332	39.599572	30.4121592781467	0.284331048781394	0.881721886708402	0.322472486015793	0.747094778382473	NA	none
Smg9	2473.151	2593.881	2914.228	2917.595	2681.133	3251.446	2805.23890064437	0.1489699356155	0.124459822104017	1.19693193431531	0.231333085861027	0.999642987303919	none
Cadm4	508.5441	828.6283	921.3465	794.0351	886.618	856.207	799.229817175098	0.167543982841869	0.219776033266103	0.762339643463341	0.445857319037054	0.999642987303919	none
Irgc	74.46888	112.90551	116.49208	78.43517	91.19499	67.4263	90.1538243586602	-0.357819026529186	0.360696249816983	-0.992023140553146	0.321186237285416	NA	none
Plaur	2507.446	1807.47	1959.185	2075.143	1346.646	1570.07	1877.65988031055	-0.329664069656264	0.189210757362974	-1.74231145338026	0.0814539603727084	0.999642987303919	none
Zfp428	641.8042	723.5771	653.7035	749.4917	668.7633	955.741	732.180124755723	0.233257453274003	0.178144211230275	1.30937430783247	0.190407589954672	0.999642987303919	none
Srrm5	12.738099	9.817871	9.627445	19.36671	13.17261	13.913363	13.1060161944322	0.5307722345842	0.801709888660077	0.662050252955337	0.507939016121767	NA	none
Irgq	2414.36	2561.482	2798.698	2379.2	3039.833	2997.795	2698.56138849613	0.114359482923668	0.134992318285253	0.847155485410765	0.396908461640563	0.999642987303919	none
Lypd3	0	19.63574	0	13.5567	0	0	5.53207300826622	-0.531040018883607	2.62679790111556	-0.202162495507585	0.839789691982195	NA	none
Tex101	108.76377	187.52133	102.05092	89.08686	91.19499	61.00475	106.603769114019	-0.722042664169683	0.382166803163949	-1.88933904826874	0.0588464124364237	NA	none
Ceacam4	38.2143	59.88901	46.21174	43.5751	74.98255	75.98837	56.4768428621905	0.429729769823048	0.456013388612593	0.942362177414323	0.346007244623678	NA	none
Pinlyp	156.7766	103.0876	107.8274	204.3188	129.6995	161.6091	143.886503483929	0.4313206599319	0.322010943365557	1.33945963271891	0.180421087405988	NA	none
Xrcc1	3195.303	3302.732	3744.113	2840.128	3317.471	3616.404	3336.02523358911	-0.0676623762667654	0.129966152454792	-0.520615367838188	0.60263474156775	0.999642987303919	none
Ethe1	855.4123	1084.8747	1095.6032	886.027	978.8263	1208.3221	1018.17759341048	0.0172336443694416	0.174298368854672	0.0988743869646353	0.921238005476905	0.999642987303919	none
Phldb3	3116.915	3645.375	4331.387	3154.837	3539.379	4062.702	3641.76594285579	-0.0445989536159989	0.152862491056836	-0.29175864731536	0.770471164878011	0.999642987303919	none
LOC108349554	15.67766	15.708593	8.6647	5.810013	10.132777	11.772846	11.2944315006895	-0.533574034511727	0.891800855802764	-0.598310745095018	0.54963260827717	NA	none
Rps19	16612.44	22245.33	19435.89	21521.26	17391.9	22268.87	19912.6141544557	0.0697650768080299	0.140976871210214	0.494868954099581	0.620692626760403	0.999642987303919	none
Rabac1	1197.381	1679.838	1356.507	1269.488	1154.123	1267.186	1320.75389294635	-0.197981202911822	0.15675585172474	-1.26299082766922	0.206592476084559	0.999642987303919	none
Atp1a3	13.717952	14.726806	9.627445	29.050065	18.238999	0	14.2268777348188	0.315785781660245	1.18844538240116	0.265713331328887	0.790459995452511	NA	none
Arhgef1	6393.546	7592.159	8038.917	7204.416	7816.424	8380.126	7570.93123250225	0.0873966169691589	0.121190389746799	0.721151381324505	0.47081638109039	0.999642987303919	none
RGD1563034	3.919415	3.927148	11.552934	16.461703	0	2.140517	6.33361963092264	-0.0563134197636735	1.57323682700609	-0.0357946234139709	0.971446120215588	NA	none
Grik5	3163.948	4201.067	4210.082	2985.378	4244.62	4375.218	3863.38540335941	0.00364074077904349	0.174213345840438	0.0208981737965015	0.983326883406191	0.999642987303919	none
Zfp574	2511.365	2219.821	2544.534	2159.388	2468.344	2336.375	2373.30445828987	-0.0632464323052665	0.116252610262975	-0.544043115782063	0.586411803393984	0.999642987303919	none
Pou2f2	172.45426	84.43369	185.80969	113.29525	102.34105	120.93923	129.878861077098	-0.395745121036366	0.366043349863788	-1.08114276952069	0.279633610924542	NA	none
LOC103691054	27.4359	0	18.29215	28.08173	16.21244	21.40517	18.5712327493977	0.522964246547978	1.10471761323569	0.473391788346916	0.635933687302024	NA	none
Zfp526	1842.125	1329.34	1736.791	1676.189	1643.536	1592.545	1636.75431534943	0.00120157793672421	0.149374959349871	0.00804403858554254	0.993581855022178	0.999642987303919	none
Dedd2	639.8445	552.7461	415.9056	591.653	502.5857	442.0168	524.125299514626	-0.0657742922462208	0.215170790239451	-0.305684113410674	0.759845170340185	NA	none
Gsk3a	7055.927	6435.614	6197.186	6116.975	6051.294	6618.48	6412.57946949845	-0.0676904874283069	0.100128801898563	-0.676034129489353	0.499018976311796	0.999642987303919	none
Erf	2979.735	2983.651	3503.427	3248.766	3219.183	3192.582	3187.89064150913	0.0292040642719788	0.110230603247487	0.264936083189263	0.791058700865552	0.999642987303919	none
Prr19	33.31503	28.47182	33.69606	13.5567	15.19917	32.10776	26.0577554671517	-0.653478130723976	0.639100315342486	-1.02249696180135	0.306545749886188	NA	none
Pafah1b3	909.3043	1008.2953	1097.5287	1027.4039	1046.7159	1155.8794	1040.8545873846	0.0990569930448816	0.138133648413297	0.717109800419535	0.473306349052831	0.999642987303919	none
Tmem145	36.25459	21.59932	19.25489	15.49337	11.14605	8.56207	18.7183809733492	-1.12806316875627	0.729462121172712	-1.54643145410039	0.12200040260525	NA	none
Cic	12675.39	11721.56	13866.41	10501.6	13065.2	13032.54	12477.1156582627	-0.0641877984708075	0.123117991331896	-0.521351898097273	0.60212165376909	0.999642987303919	none
Lipe	638.8646	516.42	623.8584	584.8746	587.7011	632.5229	597.37361008856	0.020667536767667	0.160991761620098	0.128376362614365	0.89785113626231	0.999642987303919	none
Ceacam1	864.231	758.9214	831.8112	712.6949	818.7284	757.7432	790.688350793286	-0.101008197217534	0.141858257766153	-0.712036076067153	0.47644243658642	0.999642987303919	none
LOC102549342	183.2326	154.1406	277.2704	121.0419	252.3061	179.8035	194.632529727277	-0.152658530083072	0.351463996094035	-0.434350407949688	0.664034004211796	NA	none
Cxcl17	151.87733	192.43026	132.85874	78.43517	75.99583	107.02587	123.103867825815	-0.869036578745219	0.320370735857565	-2.71259663095941	0.00667583141290131	NA	down
Megf8	8254.288	6937.307	9179.769	7892.903	8654.405	8257.046	8195.95289032516	0.0253826962439308	0.123889056194843	0.204882473267137	0.837663949053719	0.999642987303919	none
B3gnt8	17.637367	25.526464	19.25489	8.715019	22.292109	23.545691	19.4952568611091	-0.196974364505906	0.728947800206267	-0.270217379694635	0.786993022809183	NA	none
Atp5sl	1540.33	1588.531	1535.577	1482.522	1454.053	1633.215	1539.03815485066	-0.0297476369729403	0.113371117657329	-0.262391670715061	0.793019493594019	0.999642987303919	none
Bckdha	633.9654	824.7011	979.1112	888.932	911.9499	912.9307	858.598372453615	0.154638475689121	0.181180145461676	0.85350674211613	0.393378350411669	0.999642987303919	none
Exosc5	951.438	919.9345	857.8053	1163.9393	957.5474	1088.4531	989.8529312712	0.234213903538339	0.139197056575512	1.68260672531737	0.0924512489100196	0.999642987303919	none
Tmem91	43.11356	39.27148	26.95685	17.43004	40.53111	41.74009	34.8405215422532	-0.135017878422515	0.584383603416545	-0.231043235356272	0.817281213596757	NA	none
B9d2	561.4562	728.486	790.4132	684.6132	733.6131	780.2186	713.133377170885	0.0793868644993947	0.176008524717437	0.451039883589968	0.651960803975959	0.999642987303919	none
Tgfb1	5676.293	6867.601	6209.702	5290.985	5785.816	6541.421	6061.96953039218	-0.090178051174057	0.123514485357568	-0.730101015382901	0.465328440738764	0.999642987303919	none
Ccdc97	2743.59	3113.247	3116.404	2905.006	2842.244	3365.964	3014.4092019741	0.0221960274651766	0.119470749610681	0.185786291100598	0.852612355484858	0.999642987303919	none
Hnrnpul1	22452.37	20973.92	23412.98	22259.13	23156.44	23403.35	22609.6965319536	0.0420959161500672	0.0877051511345082	0.479970852401898	0.631248119015935	0.999642987303919	none
Cyp2s1	128.3608	190.4667	212.7665	106.5169	184.4165	215.122	172.941584685767	-0.0721921533867501	0.346672644466479	-0.208243005437744	0.835039231058756	NA	none
LOC100359930	27.435905	15.708593	29.845079	20.335045	5.066389	35.318537	22.2849246725376	-0.267767754978621	0.816579009254622	-0.32791408050403	0.742976627158202	NA	none
LOC103689942	38.2143	59.88901	46.21174	42.60676	74.98255	71.70733	55.6019478119908	0.390354691848158	0.457805560456703	0.852664811363899	0.39384521008957	NA	none
Axl	22438.65	16993.75	18983.4	19633	16624.85	15584.04	18376.2808471323	-0.172215594036119	0.136310327634877	-1.26340826131251	0.206442496722176	0.999642987303919	none
Cyp2t1	8.818684	11.781445	16.366656	11.620026	20.265554	5.351294	12.3672763635143	0.0120258624154502	0.909674021060875	0.013219969062572	0.989452298024305	NA	none
Egln2	3996.823	4397.424	4782.915	4122.204	4080.469	4684.522	4344.05968733325	-0.0321985053538704	0.116190446496849	-0.277118354603653	0.78168922859612	0.999642987303919	none
Rab4b	2646.585	3410.728	3285.847	3125.787	3228.303	3144.42	3140.27832415413	0.0237780187432838	0.126051253796929	0.188637701149649	0.850376782016176	0.999642987303919	none
Mia	22.536636	43.198631	23.105868	30.0184	7.092944	44.950866	28.4838907051005	-0.11567403369878	0.760885857068593	-0.152025474812251	0.879166843185495	NA	none
Snrpa	5373.518	5929.012	5555.036	5779.995	5568.974	6247.1	5742.27242239743	0.0618098423135809	0.0987915911246094	0.625658941312302	0.531538669533371	0.999642987303919	none
RGD1560854	861.2914	907.1712	917.4955	840.5152	898.7773	832.6613	876.318663605183	-0.0625548963998989	0.127675749760916	-0.489951275140646	0.624168378162347	0.999642987303919	none
Adck4	681.9782	611.6533	775.0093	621.6714	729.5599	654.9983	679.145085865391	-0.0443578318659923	0.162603360170507	-0.272797756574516	0.785008684176018	0.999642987303919	none
Itpkc	1035.7054	946.4427	1018.5837	874.4069	962.6138	774.8673	935.436644875549	-0.19999438172282	0.142734632264082	-1.40116227260668	0.161165553297604	0.999642987303919	none
Numbl	1506.035	2481.958	2613.851	1457.345	2388.296	2659.593	2184.51292072314	-0.0214259741868029	0.243976343720026	-0.0878198839285424	0.930019833733621	0.999642987303919	none
Ltbp4	4906.128	3531.488	4036.788	4492.108	3837.283	3709.517	4085.55184177985	-0.0511901950821572	0.146948425912164	-0.348354837858251	0.727573715048898	0.999642987303919	none
Sptbn4	111.7033	144.3227	170.4058	150.092	194.5493	148.766	153.306513138956	0.210351040210706	0.293869976546077	0.715796294276169	0.474117140944445	NA	none
Shkbp1	2479.03	3254.624	2836.245	2647.429	2783.474	3040.605	2840.23456656403	-0.016749040746974	0.13373235541286	-0.125242995199375	0.900331179947931	0.999642987303919	none
Sertad3	605.5496	839.4279	730.7231	564.5396	730.5732	819.8182	715.105266671603	-0.0412996343998848	0.199201946612649	-0.207325455911294	0.835755695078117	0.999642987303919	none
Blvrb	1652.033	2007.755	2452.11	1843.711	2143.082	2290.354	2064.84081775676	0.0383235354166745	0.166462964151196	0.230222594029178	0.817918805858525	0.999642987303919	none
Hipk4	81.32786	121.7416	161.74108	95.86521	101.32777	157.32803	119.888590671144	-0.0425650605506014	0.378893448498217	-0.112340450116814	0.910553470224851	NA	none
Prx	1239.515	1361.739	1545.205	1301.443	1380.084	1470.535	1383.0868554474	0.00173083403578099	0.135459566540549	0.0127774957500907	0.989805310820998	0.999642987303919	none
Sertad1	2983.655	2971.869	2639.845	3027.017	2066.073	2648.89	2722.89162292525	-0.150774673445201	0.154052297156282	-0.97872395432211	0.327716392856406	0.999642987303919	none
Pld3	4771.888	5966.32	5947.835	5086.666	5855.732	6269.575	5649.66946903436	0.0446949174397142	0.132583984473031	0.337106458350598	0.736036649037378	0.999642987303919	none
RGD1307554	2584.854	2275.782	2711.088	2658.081	2476.451	2675.647	2563.6505742514	0.0446919718365482	0.11480565896033	0.389283701180539	0.697066291880453	0.999642987303919	none
Map3k10	1279.689	1541.406	1627.038	1393.435	1614.151	1647.128	1517.14119279381	0.0652892610862179	0.143576372721207	0.454735412580697	0.649299600933312	0.999642987303919	none
Akt2	8135.726	8890.082	9105.637	8778.929	8858.074	9552.059	8886.75116680777	0.057197178808068	0.0955049475397038	0.598892311670971	0.549244698725244	0.999642987303919	none
LOC100909824	297.8755	269.0097	343.6998	339.8858	317.1559	247.2298	302.476068884533	-0.0094397852708255	0.223094002871628	-0.0423130391194662	0.966249150881887	NA	none
Zfp59	863.2511	1021.0585	876.0975	835.6735	1078.1275	758.8134	905.503600035312	-0.0464680865709816	0.175448765928998	-0.264852741054825	0.791122905690265	0.999642987303919	none
LOC100910046	1992.043	1806.488	1952.446	1650.044	1745.877	1404.179	1758.51287536277	-0.260543290343615	0.129172531553173	-2.01701776074864	0.0436936598853995	0.999642987303919	none
Zfp780b	720.1925	713.7592	703.7662	741.745	757.9317	620.75	709.690778378336	-0.0113222791790084	0.149426430451835	-0.0757715963954444	0.939600813935757	0.999642987303919	none
LOC102553760	664.3408	457.5128	619.0447	597.463	494.4795	473.0543	550.982529572747	-0.15334638945091	0.201989682686516	-0.759179317534254	0.447745296523056	0.999642987303919	none
LOC102554136	874.0295	781.5025	1008.9562	770.795	799.4761	581.1505	802.651649676912	-0.308231478243186	0.181886216432794	-1.69463901272077	0.0901439215391848	0.999642987303919	none
LOC102550530	3579.406	4019.436	3564.08	3766.825	3546.472	3788.716	3710.8224790619	-0.00788786132972822	0.102780816215795	-0.076744490072614	0.93882681092258	0.999642987303919	none
LOC103689966	2817.08	3206.517	2713.014	2771.376	2641.615	2890.769	2840.06165407179	-0.0733306244884224	0.113345766821517	-0.64696394532223	0.517655278430111	0.999642987303919	none
Zfp780b-ps1	748.6083	571.4001	662.3682	568.4129	547.17	605.7664	617.287642700722	-0.203851249729494	0.166575828168868	-1.22377449339671	0.221037308901117	0.999642987303919	none
LOC102549611	14.69781	41.23506	42.36076	28.08173	36.478	42.81035	34.2772824960448	0.126123559306003	0.608933117767729	0.207122187356726	0.835914434789142	NA	none
LOC108349329	2.939561	13.745019	3.850978	13.556697	6.079666	11.772846	8.65746113665924	0.614139633302064	1.10278412629582	0.5568992322776	0.577596279195435	NA	none
Fcgbp	52.9121	58.90722	51.02546	91.99187	69.91616	64.21552	64.8280564413271	0.47480277761564	0.389232049004983	1.21984502260132	0.222523630260927	NA	none
Psmc4	10465.82	11746.1	10249.38	12252.35	10222.96	11404.68	11056.8800813268	0.0617338247368811	0.110538402747649	0.55848305387418	0.576514573082965	0.999642987303919	none
Dyrk1b	355.6869	353.4433	387.986	398.9542	429.6297	479.4759	400.862691072001	0.253179493226726	0.176771999921676	1.43223753387926	0.15207585332911	NA	none
Fbl	7511.559	8916.59	8257.46	9785.998	7719.15	9614.134	8634.1483818222	0.135649811099803	0.126952087609072	1.06851185872197	0.285289684005394	0.999642987303919	none
Nccrp1	89.16669	92.28798	106.86464	88.11853	108.42071	128.43104	102.214933482801	0.17139072937165	0.324009422040803	0.528968350031704	0.596827405734204	NA	none
Lrfn1	199.8902	420.2049	310.9665	219.8122	384.0322	321.0776	309.330585492886	-0.00985999199816478	0.316686550110341	-0.0311348618838701	0.975161987375507	NA	none
Gmfg	364.5056	466.3489	509.2918	433.8143	464.0812	640.0147	479.676078935089	0.197958311398832	0.222903234902512	0.888090796373639	0.374491912970587	NA	none
Pak4	6308.298	7006.032	7237.913	6998.161	6858.877	7532.481	6990.2936740785	0.0575621610023266	0.100974870712188	0.570064220893114	0.568634141157362	0.999642987303919	none
Plekhg2	2958.178	2983.651	3321.469	2261.063	3207.024	2936.79	2944.69583355191	-0.140436545587513	0.148008201402914	-0.948842998268796	0.342700469232499	0.999642987303919	none
Samd4b	7247.978	6596.627	7621.085	6355.186	6866.983	6634.534	6887.06554901359	-0.112437973036648	0.099559149056257	-1.12935851805155	0.25874662440915	0.999642987303919	none
Paf1	7837.85	9037.35	8357.585	8605.597	8184.244	8638.058	8443.44739916172	0.0111116679099569	0.0965654987834862	0.115068715534426	0.908390656543555	0.999642987303919	none
Med29	1033.746	1309.704	1058.056	1019.657	1192.628	1050.994	1110.79750098792	-0.0598379707144301	0.151493156058146	-0.394987947121935	0.692851783085387	0.999642987303919	none
Zfp36	2793.563	2390.652	2608.075	2359.834	2451.119	2401.661	2500.81703641776	-0.111548167908471	0.108650504835719	-1.02666957762537	0.304576079168802	0.999642987303919	none
LOC102550060	20.576929	16.69038	14.441167	17.430039	6.079666	10.702587	14.3201280072256	-0.593423538807818	0.821040224715835	-0.722770360018845	0.469820980121787	NA	none
Rps16	27954.25	36037.48	30887.73	34147.38	29772.13	34066.33	32144.2162400078	0.0464780972503883	0.121563184358015	0.382336950910284	0.702211449968212	0.999642987303919	none
Supt5h	12889.98	12461.82	12880.56	12941.8	13307.38	13896.24	13062.9627611485	0.0704128928046769	0.0828896966578701	0.849477023607752	0.395615909932954	0.999642987303919	none
Dll3	53.89196	53.99829	31.77057	35.82841	17.22572	47.09138	39.9677215760366	-0.480761782522054	0.573701217972305	-0.838000282135121	0.402030545043337	NA	none
Eid2b	210.6686	257.2282	239.7234	232.4005	187.4564	161.6091	214.847683237047	-0.282269900284264	0.248233354016264	-1.13711512058033	0.255490163694015	NA	none
Eid2	349.8078	453.5856	357.1782	336.0124	206.7087	285.7591	331.508625783859	-0.485938229103288	0.245023509565745	-1.98323103756254	0.0473416284842671	NA	none
Timm50	6081.952	6012.464	5795.722	6258.352	5820.267	6773.667	6123.73744922455	0.0755309459952338	0.0992808831543781	0.760780359676958	0.44678826726843	0.999642987303919	none
Fbxo17	18.617221	17.672167	0	22.271716	8.106222	8.56207	12.5382326033042	0.104053186039979	1.24663396120289	0.0834673122009097	0.933479967755599	NA	none
LOC108349512	34.29488	30.4354	47.17448	42.60676	21.27883	26.75647	33.7578034630765	-0.302589126488961	0.563971400479171	-0.536532750121495	0.591590407862483	NA	none
Fbxo27	1375.715	1238.033	1160.107	1195.894	1051.782	1209.392	1205.15402811977	-0.126486649551295	0.134886986163012	-0.937723149944461	0.348386703706056	0.999642987303919	none
LOC102550248	14.697806	6.872509	12.515678	7.746684	15.199166	0	9.50530723040411	-0.568018790188447	1.27217762801118	-0.446493302257202	0.655240949626829	NA	none
Mrps12	1978.325	2292.473	2433.818	2352.087	2240.357	2646.75	2323.96820710819	0.11053925263569	0.129816373505923	0.851504703531462	0.394489051638523	0.999642987303919	none
Sars2	640.8243	600.8537	661.4055	710.7582	554.2629	687.1061	642.535122245274	0.0367135292514987	0.163772072131431	0.224174541933103	0.822621491976237	0.999642987303919	none
Ccer2	38.2143	24.54468	25.9941	17.43004	13.17261	14.98362	22.3898907616934	-0.960340238822209	0.64102970553006	-1.49812127353461	0.134101744885353	NA	none
Rinl	13.717952	0	3.850978	11.620026	0	8.56207	6.29183763510759	0.200724419512806	1.79688116711175	0.111707119639662	0.911055634010835	NA	none
Nfkbib	1562.867	2132.442	1748.344	1550.305	1727.638	1558.297	1713.31541423939	-0.17066928934176	0.147528559251915	-1.15685593492668	0.247331224518031	0.999642987303919	none
Sirt2	4549.461	5356.63	4858.971	4207.418	5336.934	5385.542	4949.15928893165	0.0159296921255303	0.13175701738017	0.120902039544254	0.903768626700548	0.999642987303919	none
Lgals4	4.899269	6.872509	26.956846	19.36671	5.066389	16.053881	13.2026004559039	0.0635157438723885	1.02239627057698	0.0621243892415063	0.950463774701825	NA	none
Hnrnpl	33724.61	32606.13	30972.45	35935.9	32260.74	34387.41	33314.539189704	0.0762541980982317	0.089752582089604	0.849604505217507	0.395545006347067	0.999642987303919	none
Ech1	1756.878	2507.484	2312.512	1865.014	2259.609	2390.958	2182.07592588106	-0.0136519519683736	0.164958834357981	-0.0827597504644535	0.934042573768	0.999642987303919	none
LOC100909725	391.9415	471.2578	411.0919	336.9807	524.8778	413.1199	424.878273940549	0.000545950390798144	0.217301569910766	0.00251240886580956	0.997995389864463	NA	none
LOC103689986	1632.436	1962.592	2106.485	2649.366	2344.725	2031.351	2121.15918859719	0.301386339886832	0.15030501028893	2.00516495962097	0.0449454147530603	0.999642987303919	none
LOC103690068	146.9781	233.6653	379.3213	336.0124	141.8589	179.8035	236.273244412948	-0.208068534518599	0.406655460659437	-0.511658036464562	0.608890359893518	NA	none
Spint2	519.3225	669.5788	791.376	538.3945	800.4894	735.2677	675.738146226885	0.0664721320564261	0.218180204587111	0.304666191794161	0.760620401199463	0.999642987303919	none
Dpf1	804.4599	937.6066	1016.6582	828.8952	858.2462	1210.4626	942.72145588041	0.0704205341460785	0.188925788827372	0.372741776457126	0.709340640395428	0.999642987303919	none
Sipa1l3	5746.842	3983.11	4713.597	4829.089	5092.734	4677.031	4840.40044637993	0.0154425672343402	0.143035485057243	0.107963189890677	0.914024891697904	0.999642987303919	none
LOC108348907	79.36815	47.12578	28.88233	35.82841	31.41161	48.16164	45.1296550567538	-0.429765725607698	0.547879515985767	-0.784416487691543	0.432795766990974	NA	none
LOC102550499	16.657514	0	0	0	11.146055	5.351294	5.52581030805046	-0.0146301919360076	2.22529767839811	-0.00657448757441713	0.994754355658732	NA	none
Capn12	40.174	52.03471	79.90779	30.98674	49.65061	75.98837	54.790370274708	-0.138443676974368	0.519851644401805	-0.266313819462235	0.789997530903936	NA	none
Actn4	50707.43	47909.25	53550.74	48835.1	50838.17	50858.69	50449.8951401435	-0.0155949921253283	0.0862310949215473	-0.180851143540698	0.856484418189665	0.999642987303919	none
LOC100909892	1223.837	1251.779	1099.454	1267.551	1199.721	1432.006	1245.72468915423	0.125081309044462	0.133528683641676	0.936737378315787	0.348893664196424	0.999642987303919	none
Zfp84	1896.997	1102.547	1237.127	1519.318	1250.385	1088.453	1349.13775860566	-0.134816042893951	0.216989723231767	-0.621301510901299	0.53440125978098	0.999642987303919	none
LOC102547413	329.2309	319.0808	398.5762	403.7959	319.1825	301.813	345.279866789835	-0.0302491837644038	0.212802286968794	-0.14214689228805	0.886963979513043	NA	none
LOC103690092	88.18684	91.3062	79.90779	85.21352	112.47382	97.39354	92.4136193628467	0.185674560914877	0.324841308962683	0.571585435078416	0.567602865114192	NA	none
Zfp27	359.6063	390.7513	333.1096	384.4292	392.1385	262.2134	353.708034918402	-0.0599883545423802	0.223563563303918	-0.268327958527081	0.788446887254326	NA	none
LOC103690114	467.3902	540.9647	522.7703	454.1493	576.555	625.0311	531.143434063423	0.112319700271156	0.185020350358484	0.607066736461865	0.543806624070008	0.999642987303919	none
Zfp14	56.83152	46.14399	57.76467	53.25845	57.75683	47.09138	53.1411403714225	-0.0234716517989154	0.414171866566233	-0.0566712847821157	0.95480704866567	NA	none
Zfp566	163.6356	221.8839	201.2136	174.3004	169.2174	161.6091	181.976646348556	-0.215826726507686	0.248794849451232	-0.867488724078239	0.385674287374493	NA	none
Zfp260	1732.381	1674.929	1942.818	1776.896	2311.286	2253.965	1948.71256921211	0.245197601616877	0.142708477961454	1.71817123354861	0.0857653868749881	0.999642987303919	none
LOC100912787	81.32786	125.66874	88.57249	87.15019	112.47382	98.4638	98.9428195561398	0.0120853862494675	0.343097522262516	0.0352243472053424	0.971900848012802	NA	none
Zfp420	346.8682	401.5509	437.086	305.0257	291.824	287.8996	345.042396808943	-0.422068074524272	0.190028803090843	-2.22107421432583	0.0263459351987276	NA	none
LOC102550277	209.6887	285.7	217.5803	256.6089	270.5451	232.2461	245.394863361794	0.0913772544217411	0.231807431429628	0.394194672095668	0.693437318960285	NA	none
Zfp382	665.3207	502.675	736.4995	574.2229	524.8778	614.3285	602.987415464773	-0.15274285349527	0.190618464865498	-0.801301456304596	0.422957147988814	0.999642987303919	none
LOC100912964	91.1264	52.03471	87.60975	59.06846	64.84977	109.16639	77.3092477631226	0.0127099090456803	0.433529202010144	0.0293173077770732	0.976611523225329	NA	none
LOC103691076	8.818684	12.763232	8.6647	5.810013	5.066389	14.983622	9.35110653771013	-0.230214109941187	0.995974825378519	-0.231144506944435	0.81720253962621	NA	none
Map4k1	187.1521	163.9584	170.4058	249.8306	229.0008	231.1759	205.25391252456	0.445361931619645	0.222111703615361	2.00512590903762	0.0449495882837086	NA	none
Spred3	1576.585	1676.892	1827.289	1279.171	1600.979	1638.566	1599.91367392731	-0.169416167268436	0.142463736725409	-1.18918800785758	0.234365692453401	0.999642987303919	none
Ggn	94.06596	138.43198	246.46259	120.0736	168.2041	206.55993	162.299692326738	0.0461087708191902	0.396236475117352	0.116366800420215	0.907361846031897	NA	none
Catsperg1	22.53664	22.5811	64.50388	32.92341	26.34522	31.0375	33.3212914555719	-0.280135138345991	0.634933129445452	-0.441204160492712	0.659065201496654	NA	none
Yif1b	1486.4381	1764.2714	1794.5557	825.9902	1231.1324	1700.6411	1467.17147884739	-0.42542622548195	0.228618207937477	-1.86085889361138	0.0627641060449649	0.999642987303919	none
LOC103690163	440.9342	539.9829	507.3663	445.4343	553.2496	506.2324	498.866621952419	0.0157893868827727	0.177444191621003	0.0889822695154582	0.929096001094194	NA	none
LOC103690038	388.0221	400.5691	430.3468	422.1943	360.7269	390.6444	398.750592045386	-0.0545777677795228	0.174178667324535	-0.313343583447173	0.754019641278337	NA	none
LOC102547059	2141.96	1763.29	1971.701	2037.378	1996.157	1880.445	1965.1550071189	0.00914962416707116	0.121169411131642	0.0755110062978747	0.939808140780203	0.999642987303919	none
Zfp569	32.33517	27.49004	32.73331	60.0368	34.45144	24.61595	35.2771193480833	0.366062867789626	0.567270676470349	0.645305465227516	0.518729251723479	NA	none
Eif3k	5170.688	5659.021	4814.685	4976.276	4719.848	5350.223	5115.12348210228	-0.0562630179738848	0.10890156571714	-0.516641038201618	0.605406762544732	0.999642987303919	none
Ryr1	12.7381	27.49004	40.43527	53.25845	50.66389	36.3888	36.8290896262948	0.798841375703494	0.593917033804453	1.34503866741514	0.178612747827158	NA	none
Fam98c	1342.4	1583.623	1757.009	1666.505	1596.926	1663.182	1601.60731879652	0.0731035285814575	0.136176770538739	0.536828185102696	0.59138630084221	0.999642987303919	none
Psmd8	7931.916	9409.447	9210.577	9282.464	8951.295	9506.038	9048.62280078236	0.0631264098914387	0.103517404824312	0.609814455825816	0.541984724429787	0.999642987303919	none
Kcnk6	373.3243	495.8025	495.8134	349.5691	530.9575	427.0332	445.416667543859	-0.0622393759296421	0.223115014971248	-0.278956465290615	0.780278234681099	NA	none
LOC100361913	127.38099	221.88388	30.80782	13.5567	126.65971	160.53881	113.471316960672	-0.338397383052808	0.757519099270234	-0.44671795520246	0.655078716055084	NA	none
Zfp74	427.2162	419.2231	447.6762	477.3894	443.8156	433.4548	441.462549874322	0.0661982284450879	0.161401757677575	0.410145647715492	0.681699108912583	NA	none
LOC108348102	2407.501	2055.862	2412.638	2506.052	2651.748	2120.182	2358.9971543717	0.082084617337016	0.133542037620428	0.614672494142472	0.538771028309285	0.999642987303919	none
LOC102552698	32.33517	27.49004	31.77057	60.0368	36.478	26.75647	35.8111740672795	0.430616041048151	0.552143229366843	0.779899160480424	0.435450232661337	NA	none
Cox7a1	30.37547	51.05293	39.47252	29.05006	25.33194	36.3888	35.2786200948113	-0.414496660626388	0.528294074041701	-0.784594567671924	0.432691316105786	NA	none
LOC100912380	2123.343	3795.589	3140.473	3874.31	3656.919	4683.452	3545.68099496857	0.431081584411991	0.196373606583083	2.19521142333151	0.0281484352221962	0.913208809781895	none
Tbcb	1570.706	2050.953	1964.962	2106.13	2230.224	2299.986	2037.16001488407	0.248325555971264	0.136094551255261	1.82465465134972	0.068053160651417	0.999642987303919	none
Polr2i	561.4562	390.7513	630.5976	441.561	604.9268	967.5139	599.467787658576	0.347040983478764	0.289289877765272	1.19963057871092	0.230282845171531	0.999642987303919	none
LOC100912425	33.31503	48.10757	59.69016	40.67009	51.67716	67.4263	50.1477172364673	0.177463348208187	0.476049497662054	0.372783395591707	0.709309661917532	NA	none
Wdr62	3955.67	3175.099	3743.151	3766.825	3303.285	3635.669	3596.61644493671	-0.0224742430994243	0.123046604734902	-0.182648218110885	0.855074048095638	0.999642987303919	none
RGD1562079	865.2109	1170.2902	1148.5542	1049.6757	1048.7424	1139.8255	1070.38313676555	0.0242073019631358	0.158516080123103	0.152711964264676	0.878625425319833	0.999642987303919	none
Syne4	16.65751	14.72681	30.80782	30.0184	30.39833	33.17802	25.9644823717779	0.58866671992676	0.619573081500428	0.950116681152736	0.342052968095774	NA	none
Clip3	2300.697	3400.91	3390.786	2490.559	3402.587	3301.748	3047.88109496321	0.0160765696244478	0.181828340759838	0.0884161927522729	0.929545891742881	0.999642987303919	none
Alkbh6	299.8352	411.3688	173.294	507.4078	361.7401	479.4759	372.186977655516	0.608777090267846	0.306028980540623	1.98927921529653	0.0466703925256024	NA	up
Nfkbid	22.536636	23.56289	2.888233	11.620026	0	0	10.1012974832583	-2.06627421140183	1.60241820243666	-1.28947250365717	0.197233869519709	NA	none
Aplp1	3166.887	3366.548	3280.07	3502.469	3283.02	3434.46	3338.90916753381	0.058565481981466	0.0943802038811626	0.62052718232319	0.534910763739533	0.999642987303919	none
Psenen	719.2126	936.6249	745.1642	621.6714	795.423	844.4341	777.088372910084	-0.0866856502618955	0.183860761415131	-0.471474444001524	0.63730196538955	0.999642987303919	none
U2af1l4	817.198	1000.441	938.6759	969.3038	1052.7955	1069.1884	974.600452765441	0.165302007047834	0.140612395004881	1.17558631329831	0.239760227441047	0.999642987303919	none
Arhgap33	1394.332	1162.436	1607.783	1025.467	1386.164	1576.491	1358.77888454277	-0.0627774519423631	0.191123421275031	-0.328465509478427	0.742559718392967	0.999642987303919	none
Proser3	1082.738	1406.901	1522.099	1111.649	1455.067	1364.58	1323.83900904298	-0.0294155573262059	0.173325381296801	-0.169712924362964	0.865235909354193	0.999642987303919	none
Hspb6	1166.026	1474.644	1216.909	1117.459	1418.589	1475.887	1311.58564101644	0.0563745745845208	0.162420140287264	0.347091034922233	0.728522928434181	0.999642987303919	none
Lin37	889.7072	992.5867	781.7485	694.2965	698.1483	694.5979	791.847537586246	-0.352079204808382	0.14926506925724	-2.35875149196237	0.0183365304207201	0.79409535021668	none
Igflr1	77.40845	59.88901	34.6588	83.27685	67.88961	104.88535	71.3346781483498	0.57422228281852	0.442650359085053	1.29723668135145	0.194549763179971	NA	none
Kmt2b	7801.595	5957.484	7068.47	6716.375	7349.303	6484.697	6896.32084040561	-0.0193184843482764	0.125646689082926	-0.153752434618682	0.877804939438328	0.999642987303919	none
LOC688869	5152.071	6203.912	5453.948	5707.369	5283.23	5894.985	5615.91920135067	0.0064650145301934	0.111376033564156	0.0580467298332128	0.953711406227008	0.999642987303919	none
Haus5	2967.977	3190.808	2735.157	3343.662	2975.997	3268.57	3080.36186094417	0.108480912178782	0.112106445374685	0.967659904086821	0.333214249124276	0.999642987303919	none
Rbm42	6014.342	7516.562	6925.021	7492.98	6656.221	7566.729	7028.64256749611	0.0862280092863749	0.118565907135847	0.727258040438043	0.467067897019241	0.999642987303919	none
Sbsn	50.95239	26.50825	19.25489	21.30338	26.34522	25.68621	28.3417241623489	-0.399485531764558	0.630777282944464	-0.633322636319055	0.526522974074234	NA	none
Tmem147	1614.799	1903.685	1835.954	1956.038	1838.086	2090.215	1873.1294183155	0.136048643059363	0.122462278516976	1.11094326111615	0.26659277264847	0.999642987303919	none
Gapdhs	49.97254	27.49004	13.47842	50.35345	39.51783	35.31854	36.0218023802114	0.462398158715742	0.621200568322135	0.744362098645018	0.456657442061346	NA	none
LOC100909893	29.39561	10.79966	25.03136	20.33505	12.15933	17.12414	19.1408572761271	-0.394180437138023	0.740915906762487	-0.532017781694602	0.594713679969344	NA	none
Usf2	2988.554	3513.816	3900.078	3436.623	3802.831	4088.388	3621.71497560188	0.122840748820707	0.133642307504348	0.919175604751589	0.358003728962852	0.999642987303919	none
Lsr	2175.275	2489.812	2393.383	2374.359	2319.393	2292.494	2340.7859202654	-0.0147983990632336	0.106876773108384	-0.138462255482082	0.889875097998913	0.999642987303919	none
Fxyd5	2841.576	3128.955	2574.379	2476.034	2517.995	2743.073	2713.66866327547	-0.143340581836601	0.118651395320715	-1.20808172081881	0.22701583004535	0.999642987303919	none
Lgi4	138.15938	82.47011	75.09407	143.31365	94.23483	90.97199	104.040671530921	0.152854156031522	0.388643084263262	0.393302138184917	0.694096339185109	NA	none
Fxyd3	126.40113	17.67217	34.6588	99.73855	46.61077	11.77285	56.1423794166803	-0.175095785876486	0.824102696229437	-0.212468405548982	0.831741623800745	NA	none
Scn1b	166.57514	92.28798	159.81559	161.71203	170.23065	191.57631	157.032948960721	0.321898243731595	0.313113093051511	1.0280574363546	0.303922810736799	NA	none
LOC100910258	45.07327	47.12578	51.9882	58.10013	75.99583	81.33966	59.9371453300626	0.578226523400557	0.399806164942268	1.4462671516935	0.148102285317881	NA	none
Gramd1a	2325.193	2448.577	2284.593	2025.758	2647.695	2456.244	2364.67645704065	0.0143777601374742	0.131492266738602	0.109343009243702	0.912930434634347	0.999642987303919	none
Wtip	1592.262	1741.69	1351.693	1321.778	1565.514	1646.058	1536.49928704397	-0.0478327371218088	0.149846168899683	-0.319212279319808	0.749565546126437	0.999642987303919	none
Lsm14a	8538.446	7984.874	7856.958	8855.428	8153.846	7657.701	8174.54203365028	0.0169310437488837	0.0995847227128833	0.170016477303434	0.864997178290032	0.999642987303919	none
Kctd15	197.93046	123.70517	89.53524	260.48225	200.62898	123.07975	165.893640792201	0.507703926918938	0.390268378599602	1.30090971946211	0.193289358824472	NA	none
Chst8	39.19415	16.69038	33.696057	42.606761	4.053111	11.772846	24.6688841519778	-0.613226691303309	0.883622002456411	-0.693992102503762	0.48768716165158	NA	none
RGD1308428	3134.552	2155.023	2966.216	2623.221	3059.085	2921.806	2809.9838299018	0.0595570138070197	0.157508760333454	0.378118738798621	0.705342388387868	0.999642987303919	none
Uba2	12736.14	15135.23	14403.62	14253.9	14625.65	14498.79	14275.5553355144	0.037165770797725	0.0989515190894683	0.375595757798535	0.707217445025956	0.999642987303919	none
Pdcd2l	925.9618	1149.6727	1060.9444	1135.8575	895.7375	942.8979	1018.51196650222	-0.0762966988184655	0.1575248170553	-0.484347166654262	0.628139507231814	0.999642987303919	none
Gpi	26673.58	34397.89	33707.61	28128.21	32041.87	35595.73	31757.4818660318	0.0149272848041437	0.134520921979577	0.110966268922911	0.911643094997507	0.999642987303919	none
Cebpa	547.7382	625.3984	615.1937	544.2045	673.8297	511.5837	586.324701123329	-0.0480301302664729	0.174541715187016	-0.275178516579891	0.783179091343653	0.999642987303919	none
Gpatch1	1207.1798	1093.7108	961.7817	1240.4378	1009.2246	1211.5329	1120.64459117444	0.0852824037782263	0.1522844485897	0.560020439171715	0.575465496390968	0.999642987303919	none
LOC687679	124.4414	174.7581	258.9783	529.6795	284.731	420.6117	298.866667622988	1.14569547404343	0.325182238266345	3.52324124512924	0.000426303134184696	NA	up
Rhpn2	3394.213	4601.636	4674.125	3038.637	4435.116	4031.665	4029.2319388436	-0.139179430943577	0.173548375234523	-0.80196331861648	0.42257417711273	0.999642987303919	none
Faap24	389.9818	319.0808	387.986	432.846	372.8862	507.3026	401.680566201425	0.258862106169248	0.20196015898188	1.28174837786928	0.199930928242258	NA	none
Cep89	3383.435	4044.963	3536.161	2855.621	3343.816	3100.539	3377.4225703591	-0.237591829485555	0.120038581308721	-1.97929554727496	0.0477827406415252	0.999642987303919	none
Slc7a9	68.58976	59.88901	50.06271	26.14506	34.45144	35.31854	45.7427539478287	-0.897615617325522	0.458929315047236	-1.95589078294799	0.050478021345458	NA	none
LOC108348197	398.8005	407.4416	418.7939	335.0441	284.731	271.8457	352.776130287992	-0.457670481414451	0.186058281356434	-2.45982322355051	0.0139005465331903	NA	none
LOC108348128	33.31503	23.56289	30.80782	32.92341	33.43816	27.82673	30.3123395765654	0.103734248704007	0.540417933902529	0.191951899069871	0.84777988366651	NA	none
LOC687508	127.38099	140.39555	137.67246	95.86521	124.63316	79.19914	117.524418912266	-0.435362675524847	0.312423957726441	-1.39349964930043	0.163468751002413	NA	none
Pepd	2195.852	2190.367	2095.895	2650.334	2173.481	2658.523	2327.40857464668	0.207019246798375	0.122581083659791	1.68883518253871	0.0912510194897781	0.999642987303919	none
LOC108348111	860.3116	1160.4723	1166.8463	1039.9923	1049.7557	1130.1932	1067.92857019235	0.0144065182246492	0.160141769466403	0.0899610281106055	0.928318184272459	0.999642987303919	none
LOC108348106	313.5532	359.3341	502.5526	485.1361	330.3285	493.3893	414.048959876599	0.15491193879192	0.251968095737762	0.614807753094049	0.538681688512791	NA	none
LOC108348122	3268.792	3395.02	3438.923	2591.266	3499.861	3296.397	3248.37647095764	-0.106059884757789	0.134528210697306	-0.788383969488955	0.430472144647883	0.999642987303919	none
Ovol3	30.37547	47.12578	51.9882	36.79675	51.67716	59.93449	46.3163077181514	0.195166566686263	0.485982949693829	0.40159138671268	0.687984769838166	NA	none
LOC103690054	469.3499	990.6231	536.2487	723.3466	517.7849	429.1737	611.087837499681	-0.256752310607687	0.297054876750423	-0.864326192575534	0.387408725467476	0.999642987303919	none
LOC103690005	1584.424	2044.081	1998.658	2110.003	1833.019	2365.272	1989.24264232511	0.164732763729517	0.152194086299838	1.08238610142168	0.279081001435845	0.999642987303919	none
Capns1	4361.329	4658.58	3935.699	2729.738	3611.322	3058.799	3725.91115796716	-0.462902868538983	0.135489016872191	-3.41653426399607	0.000634236818876514	0.107863258315372	none
LOC108349561	4267.263	6276.565	4768.473	4273.264	4811.043	5450.828	4974.57263660719	-0.0752044503190646	0.161217559525766	-0.466478034652579	0.640873366560593	0.999642987303919	none
LOC100912309	628.0862	733.3949	595.9388	699.1382	735.6396	981.4272	728.937514850983	0.303397543913805	0.185828751223396	1.63267278026892	0.102537835171418	0.999642987303919	none
Pdcd5	1920.513	2769.621	2377.979	2517.672	2042.768	2610.361	2373.1524374102	0.0207816341678458	0.164029447603706	0.126694532423556	0.899182173459697	0.999642987303919	none
LOC100912350	633.9654	348.5344	526.6212	551.9512	463.0679	370.3095	482.408277303435	-0.123068292142079	0.256276263987017	-0.480217286718031	0.631072896098088	NA	none
Cebpg	6820.762	8045.745	7901.244	7165.683	7869.115	7730.479	7588.83779585973	-0.000189047307595707	0.106436977588667	-0.00177614314008702	0.998582843555862	0.999642987303919	none
Nudt19	1532.491	1590.495	1255.419	1535.78	1295.982	1456.622	1444.46491160493	-0.0298634666975782	0.144036395444121	-0.207332782839346	0.835749973341858	0.999642987303919	none
Ankrd27	3594.104	3028.813	3309.916	3962.429	3443.118	3522.221	3476.76666856289	0.137797994509417	0.116643275891037	1.1813625213865	0.237458739973341	0.999642987303919	none
Dpy19l3	3948.811	3749.445	3952.066	4131.888	4511.112	3952.465	4040.96445893154	0.112569584966576	0.100615368210405	1.11881104217769	0.263220759916095	0.999642987303919	none
Zfp507	2267.382	1319.522	1989.993	2312.385	1876.59	1335.683	1850.25909040072	-0.0134048183713768	0.23114912406272	-0.0579920794670178	0.95375493758	0.999642987303919	none
Tshz3	978.8739	933.6795	856.8426	756.27	1088.2603	966.4436	930.061643210055	0.021274049632025	0.170743962641844	0.124596204181169	0.90084323360479	0.999642987303919	none
LOC108349564	110.7235	101.1241	69.3176	124.9153	131.7261	120.9392	109.790959348155	0.425772705124782	0.323577600214804	1.31582873734813	0.188231531557915	NA	none
LOC100912426	294.936	348.5344	297.488	349.5691	328.302	360.6772	329.917783457964	0.142326013668549	0.18871622006018	0.754180078549489	0.450741098049659	NA	none
RGD1562402	367.4452	565.5093	518.9193	479.3261	431.6563	492.319	475.862525558886	-0.0491806343916091	0.208962325973958	-0.235356465154098	0.813932072828712	NA	none
Uri1	5352.941	6004.61	5454.91	5332.624	5931.728	5747.289	5637.35023177388	0.016958386581851	0.100772145410848	0.168284465044498	0.866359494672089	0.999642987303919	none
Ccne1	3624.479	3598.25	3694.051	3516.994	3201.958	3645.301	3546.83872725885	-0.0749810030564691	0.100046669555806	-0.749460260790034	0.453579841901432	0.999642987303919	none
LOC690000	5890.881	5659.021	5744.696	4952.068	5710.833	4771.213	5454.78530323422	-0.164170535965296	0.106513634928058	-1.54131004989344	0.123241344111268	0.999642987303919	none
Plekhf1	1210.119	1466.79	1479.738	1301.443	1202.761	1429.866	1348.45278038989	-0.079562138211677	0.141519059143035	-0.562200870281809	0.573979168549029	0.999642987303919	none
LOC108349450	34.29488	31.41719	33.69606	30.98674	30.39833	35.31854	32.6852880098298	-0.0403913382957112	0.509816794635487	-0.0792271630137068	0.936851939534796	NA	none
Pop4	2308.535	2491.776	2088.193	2712.308	2164.361	2517.248	2380.40352060428	0.102227689012691	0.132574831903719	0.771094238210557	0.440651075560047	0.999642987303919	none
LOC108348090	161.6759	158.0677	163.6666	174.3004	175.297	173.3819	167.731581354499	0.113504373914081	0.235508761201181	0.481953933837394	0.629838671175573	NA	none
LOC100362023	24.496344	29.453612	9.627445	25.176723	22.292109	35.318537	24.3941282747535	0.380531114325297	0.686080198856171	0.554645236751791	0.579137340816638	NA	none
LOC102548231	261.6209	141.3773	180.0332	183.9837	186.4431	181.944	189.233720892455	-0.0778803227030983	0.293504121989092	-0.265346606293974	0.790742464196453	NA	none
LOC102548320	1633.416	1539.442	1519.211	1468.965	1627.324	1394.547	1530.48418732329	-0.0631326167831792	0.120033396093888	-0.525958765123982	0.598916857330666	0.999642987303919	none
Zfp939	58.79122	99.16049	104.93915	78.43517	94.23483	93.11251	88.1122292420451	0.0151777374866767	0.373971940696523	0.0405852306951376	0.967626558653675	NA	none
LOC102548133	154.8169	163.9584	179.0705	148.1553	180.3634	148.766	162.521754410362	-0.0608985844102919	0.253853342144742	-0.239896721058606	0.810410322863915	NA	none
LOC100912659	389.9818	451.622	356.2155	363.1258	479.2804	360.6772	400.150440623814	0.00646501336956207	0.20662654047694	0.0312883976794045	0.975039543189838	NA	none
Zfp141	163.6356	161.9949	232.9842	208.1921	153.0049	184.0845	183.982694501624	-0.0347867355925388	0.27805222453786	-0.12510863975412	0.900437543505968	NA	none
LOC102556043	21.556782	6.872509	2.888233	13.556697	10.132777	11.772846	11.1299741312796	0.180400395457953	1.02459973322171	0.176069141547313	0.860239623647556	NA	none
LOC102555672	304.7345	323.0079	247.4253	248.8622	316.1426	240.8082	280.16347720431	-0.118868452763736	0.227763340771795	-0.521894578648787	0.601743733184106	NA	none
Iglon5	701.5753	945.4609	1160.1071	732.0616	1041.6495	1141.966	953.803412792821	0.0543882470534551	0.225996412679327	0.240659780430357	0.809818813421128	0.999642987303919	none
Siglec10	195.97075	106.033	137.67246	117.16859	25.33194	78.12889	110.050939253921	-0.994024495824742	0.514046011219529	-1.93372669786214	0.0531467395022066	NA	none
Vsig10l	349.8078	388.7877	445.7507	485.1361	368.8331	432.3845	411.783306826341	0.119317071996295	0.198114021206617	0.602264651787856	0.546997986334215	NA	none
Etfb	1687.308	2641.007	2347.171	2481.844	2335.605	2866.153	2393.18136289547	0.202834130122701	0.174338310532231	1.16345127759628	0.244646455162582	0.999642987303919	none
LOC100912689	21.556782	6.872509	2.888233	14.525032	5.066389	5.351294	9.37670659059715	-0.32450464121678	1.14202571926028	-0.284148277699884	0.776296750767815	NA	none
LOC100912683	24.496344	11.781445	21.180379	14.525032	16.212443	9.632328	16.3046618333437	-0.507763274919693	0.761856005902799	-0.666481948013251	0.505103098370892	NA	none
Dzf17	1514.854	1418.682	1298.742	1502.857	1532.076	1168.723	1405.98892908967	-0.00949312478337704	0.150063840284519	-0.0632605747352473	0.949559009655363	0.999642987303919	none
LOC100911353	28.41576	30.4354	28.88233	68.75182	35.46472	41.74009	38.9483534427698	0.735760041440023	0.520467398211096	1.41365250536136	0.157463956836194	NA	none
LOC108349760	246.92314	81.48833	83.75877	235.30552	120.58005	148.76596	152.80362819634	0.29261498633665	0.471638098191787	0.620422708552398	0.534979525660047	NA	none
LOC102546648	500.7053	434.9317	461.1546	527.7428	434.6961	468.7733	471.333971494804	0.035397297219601	0.171596106994846	0.206282635658303	0.836570141585855	NA	none
LOC102556967	603.5899	441.8042	517.9565	614.893	585.6745	633.5932	566.251886312997	0.230406445071745	0.175161209990624	1.31539651435428	0.188376676378539	0.999642987303919	none
Siglec8	51.93225	0	8.6647	29.05006	0	16.05388	17.6168156460876	-0.425196011269967	1.56871197677053	-0.271047851719286	0.786354228915073	NA	none
Zfp819	204.78943	133.52304	108.79013	171.39538	174.28376	96.32328	148.184171527783	-0.0154974162535984	0.366969797129993	-0.0422307676947831	0.96631473535833	NA	none
Ceacam18	88.18684	101.12407	58.72741	98.77022	85.11533	72.77759	84.116909434654	0.0504642518892654	0.3773578638004	0.133730489623394	0.893615694477276	NA	none
Ctu1	813.2786	611.6533	741.3133	948.9688	817.7151	882.9634	802.648752802204	0.290674564095303	0.162692373628315	1.7866514429212	0.0739938416885049	0.999642987303919	none
Clec11a	10.778391	0	3.850978	11.620026	4.053111	12.843104	7.19093503359894	0.962666069282668	1.40781237599171	0.68380281754842	0.494099687188056	NA	none
Syt3	81.32786	47.12578	61.61565	54.22679	38.50455	56.72371	56.5873897252342	-0.347070204290214	0.444494721417425	-0.780819630846144	0.434908586447221	NA	none
LOC102552731	10.77839	0	15.40391	29.05006	18.239	10.70259	14.028992205092	1.14770166417997	1.15224381679042	0.996057993504271	0.319221968272387	NA	none
Fv1	5311.787	4142.16	4519.123	5829.38	4604.334	4706.998	4852.29677997983	0.115858369270694	0.140789554295254	0.822918787197266	0.410554178213267	0.999642987303919	none
Acpt	77.40845	66.76152	60.6529	71.65683	90.18172	75.98837	73.7749630438612	0.215544263225899	0.36093786017417	0.597178315186685	0.550388335364721	NA	none
Fam71e1	6.858976	8.836084	18.292145	10.65169	8.106222	12.843104	10.9313702560865	-0.106670619037688	0.919942222240321	-0.115953607149278	0.907689309825715	NA	none
Josd2	581.0533	680.3784	598.8271	729.1566	594.794	580.0802	627.381604499377	0.0340124725177275	0.168431830920178	0.201936132451392	0.839966654303569	0.999642987303919	none
LOC100909904	50.95239	54.98008	36.58429	43.5751	25.33194	29.96724	40.2318406605805	-0.525731242305954	0.50933316365585	-1.03219519132114	0.301980687276003	NA	none
Emc10	8468.876	9218.981	8761.938	8377.07	7939.031	9405.433	8695.22143550287	-0.0403258083685156	0.10363624946012	-0.389109105921798	0.697195437708269	0.999642987303919	none
Spib	23.51649	11.78144	30.80782	25.17672	21.27883	17.12414	21.6142419917354	-0.0554322734649916	0.691356316903243	-0.0801790221767071	0.936094874315874	NA	none
Pold1	6412.163	6130.278	6643.9	6298.054	6646.088	6848.585	6496.51149057344	0.0448310468323646	0.0916982150656328	0.488897704282214	0.624914121088365	0.999642987303919	none
Nr1h2	4569.058	5459.718	5393.295	4693.522	5191.022	5627.42	5155.67242258708	0.00829751179864896	0.120876302281706	0.0686446527733068	0.945272474897394	0.999642987303919	none
Myh14	624.1668	1087.8201	1299.7051	883.122	1008.2113	1195.479	1016.41736892854	0.0353257217313944	0.247449382171312	0.142759385460652	0.886480214161045	0.999642987303919	none
Zfp473	42.13371	91.3062	64.50388	85.21352	68.90288	88.83147	73.4819446040882	0.295473779874733	0.422861270147175	0.698748740389242	0.48470906802868	NA	none
Vrk3	1726.502	1948.847	1781.077	1682.967	1656.709	1672.814	1744.8195659812	-0.122405412181729	0.110247216303119	-1.11028120515245	0.266877869506454	0.999642987303919	none
Il4i1	325.3114	358.3523	271.4939	324.3924	379.9791	317.8668	329.566004671446	0.0981318425877755	0.206633359768791	0.474908033715265	0.634852525040424	NA	none
Akt1s1	4109.507	4234.448	4377.599	4709.015	3988.261	4680.241	4349.84520287637	0.0725244541475514	0.108612627380701	0.667735012922061	0.504302756075845	0.999642987303919	none
Atf5	10197.34	14933.96	14180.26	10504.5	13342.84	15022.15	13030.1766401401	-0.0163480288653246	0.171353939860073	-0.0954050363748526	0.923993115879406	0.999642987303919	none
Nup62	10739.197	10593.482	10735.564	9421.904	10589.765	10233.814	10385.6210874868	-0.0844575062959798	0.0897242365527733	-0.941300918691064	0.346550672104109	0.999642987303919	none
Tbc1d17	1389.433	2088.261	1830.177	1712.017	2018.449	2089.145	1854.58038004035	0.13267102702358	0.169743929260727	0.781595121553934	0.434452554824308	0.999642987303919	none
Pnkp	1530.532	1721.073	1616.448	1804.009	1456.08	1978.908	1684.50828004921	0.105840991105812	0.146321409356292	0.723345897031988	0.46946740157679	0.999642987303919	none
Ptov1	8212.154	11688.175	10293.664	8703.399	10303.008	11687.225	10147.9375631603	0.0236380308601923	0.155999479052143	0.151526344855878	0.879560530576005	0.999642987303919	none
Med25	5778.198	5755.236	5721.591	5617.314	6527.535	5912.109	5885.33033099058	0.0655167772198688	0.0984646863107504	0.665383496100324	0.505805238178178	0.999642987303919	none
Tsks	0	19.63574	11.55293	11.62003	13.17261	16.05388	12.005865280229	0.388611379951592	1.20384637169989	0.322808116622767	0.746840565653453	NA	none
Fuz	264.5605	389.7695	392.7998	214.0021	400.2447	459.141	353.419591025852	0.0350029359486579	0.304336206218038	0.115014037874878	0.908433995269386	NA	none
Ap2a1	10681.39	10368.65	11611.66	10568.41	11156.19	11859.54	11040.9729708537	0.0401350004943488	0.0972380618131861	0.412749902105785	0.679789859497235	0.999642987303919	none
Cpt1c	721.1724	949.3881	778.8603	699.1382	871.4188	958.9518	829.821596941516	0.0460714299263582	0.181420148909371	0.253948804492347	0.799535109809726	0.999642987303919	none
Prmt1	13568.03	14257.51	12856.49	15305.51	13219.22	14489.16	13949.3217270237	0.0804273103298598	0.0993347927968136	0.809659013376829	0.418136180705943	0.999642987303919	none
Rras	1310.064	1705.364	1815.736	1244.311	1557.408	1805.526	1573.06834264666	-0.0687379552684709	0.181088464678584	-0.379582185924845	0.704255586394531	0.999642987303919	none
Bcl2l12	1036.685	1321.485	1164.921	1043.866	1082.181	1319.629	1161.46111722315	-0.0323397598763303	0.157702799130411	-0.205067760716075	0.837519184356869	0.999642987303919	none
Irf3	3182.565	3696.428	3563.117	2827.54	3021.594	3452.655	3290.64981985015	-0.166986151868528	0.122477755273413	-1.36339983938926	0.172756531693024	0.999642987303919	none
Scaf1	11590.69	9969.066	12242.259	12429.554	11262.582	13080.702	11762.4754244245	0.121510727285914	0.115390583336566	1.05303850429022	0.29232334529499	0.999642987303919	none
Prr12	4365.248	4894.209	5873.704	4999.516	6095.879	6290.981	5419.92275111135	0.200164909006333	0.144574318894969	1.38451220476958	0.166201673623273	0.999642987303919	none
Prrg2	87.20698	71.67046	55.83918	31.95507	85.11533	81.33966	68.8544464552559	-0.115354412320209	0.484687197499581	-0.237997646554938	0.811882919544022	NA	none
Nosip	1564.826	2077.461	1718.499	1792.389	1785.395	1957.503	1816.01237242913	0.0461449080526818	0.140508013690113	0.328414777497697	0.742598071236759	0.999642987303919	none
Fcgrt	2353.609	3011.141	3054.788	2425.68	2891.895	3114.453	2808.59427790506	0.00199297376212394	0.149326540710311	0.0133464135219622	0.98935141884254	0.999642987303919	none
Rcn3	10355.09	15061.6	15395.25	12026.73	14222.37	16311.81	13895.4737210221	0.0605090074455307	0.168971299213538	0.3581022796603	0.72026677311313	0.999642987303919	none
Gfy	45.07327	59.88901	50.06271	13.5567	47.62405	49.2319	44.2396076399066	-0.492025931822032	0.587971186957394	-0.836819801269761	0.402693865348568	NA	none
Slc17a7	185.1924	125.6687	133.8215	128.7886	118.5535	113.4474	134.245353188313	-0.301147102462309	0.296221861249465	-1.01662686606609	0.30933096858822	NA	none
Ccdc155	19.59707	22.5811	36.58429	23.24005	12.15933	22.47543	22.7728808168643	-0.444979593172047	0.672033802355965	-0.662138707327029	0.50788233104715	NA	none
Tead2	2922.904	3898.676	3551.564	3471.483	4281.098	4005.978	3688.61731779138	0.180801831188347	0.141826758939935	1.27480760710973	0.202377347518781	0.999642987303919	none
Cd37	9.798537	13.745019	10.590189	18.398374	14.185888	14.983622	13.6169382683318	0.479668738510077	0.782480201202084	0.613010703367557	0.539869262514988	NA	none
Slc6a16	111.7033	193.4121	146.3372	102.6436	167.1908	153.047	145.722319648947	-0.0949936472730531	0.336688883264365	-0.282140729898899	0.777835603355258	NA	none
RGD1562492	6.858976	12.763232	5.776467	0	3.039833	13.913363	7.05864520871624	-0.590083389673748	1.44498880967797	-0.4083653698365	0.68300545365685	NA	none
Trpm4	1567.766	1800.597	1893.718	1444.757	1941.44	1851.548	1749.97100953184	-0.00689350190968281	0.152508265786488	-0.0452008412405249	0.96394722372434	0.999642987303919	none
Ppfia3	274.359	412.3506	304.2273	294.374	334.3816	287.8996	317.932015751419	-0.1122750305589	0.228666918689811	-0.490998134763876	0.623427766792015	NA	none
Hrc	7.83883	28.471825	7.701956	10.65169	24.318665	8.56207	14.5908392515667	-0.0147228065394011	0.93715239275946	-0.0157101520021195	0.987465627870813	NA	none
Lin7b	26.45605	34.36255	28.88233	25.17672	37.49127	41.74009	32.3515033443994	0.217530514797613	0.540909940977357	0.402156622236526	0.687568763798281	NA	none
Rps11	22130	24804.85	21718.55	24602.5	21053.88	24721.91	23171.9482484045	0.0357998133491958	0.108259551354304	0.330685033342073	0.740882408540556	0.999642987303919	none
Rpl13a	33320.91	41750.49	36902.96	45426.55	35680.55	41600.96	39113.7363624396	0.132066145381017	0.127717182967303	1.03405150593423	0.301112085173533	0.999642987303919	none
Flt3lg	114.6429	132.5413	154.0391	102.6436	141.8589	128.431	129.026124066805	-0.106215067762933	0.299191140566792	-0.355007396147218	0.722584050348636	NA	none
Aldh16a1	2831.777	2855.037	3229.045	3711.63	3578.897	4181.501	3397.98110588891	0.363561280445248	0.115416240355624	3.15000106852407	0.00163269865420242	0.199038225911789	none
Pih1d1	950.4581	1003.3864	1003.1798	837.6102	874.4587	1128.0527	966.190965934841	-0.0586504742184105	0.158559987481505	-0.369894543699128	0.711461067067045	0.999642987303919	none
Kcna7	26.456051	9.817871	24.068612	9.683355	6.079666	12.843104	14.8247765887296	-1.07882945221694	0.842242369054241	-1.28090142678095	0.200228291612533	NA	none
Ntf4	188.1319	270.9732	416.8684	247.8939	256.3593	219.403	266.604948425367	-0.275578234556452	0.304994685362992	-0.903550939677753	0.366233565701411	NA	none
Snrnp70	13203.53	13675.31	13390.81	14184.18	13276.98	14428.16	13693.161304665	0.0568818162066652	0.084525298260728	0.672956113460928	0.500975211572008	0.999642987303919	none
Lhb	102.8846	106.033	144.4117	158.807	136.7925	133.7823	130.45186114842	0.281452354998612	0.295832458607676	0.951391055340094	0.341405899257128	NA	none
Ruvbl2	6383.747	7359.476	6579.396	7750.557	6780.854	7673.755	7087.96422141634	0.127814918450514	0.107939835744478	1.1841311186825	0.236361163486737	0.999642987303919	none
Gys1	7561.531	9491.917	10346.615	7193.764	10804.58	11339.391	9456.2998571274	0.0985294719559329	0.180232682714335	0.546679272993457	0.584599096439989	0.999642987303919	none
Ftl1	116365.47	110529.59	105574.56	124855.24	93317.81	117277.88	111320.09143411	0.012880615574226	0.124301852807898	0.103623681250611	0.917467993910954	0.999642987303919	none
Bax	2354.589	2693.042	3386.935	3103.515	2428.827	3211.846	2863.12563908676	0.0519567819724325	0.167232109089021	0.310686639398746	0.756038855174496	0.999642987303919	none
Plekha4	3087.519	3188.844	3243.486	2209.742	2661.881	2463.736	2809.20122616017	-0.376179972737631	0.112425818573867	-3.34602831902414	0.000819780227532006	0.127020604627051	none
Bcat2	1384.533	1659.22	1681.915	1672.315	1590.846	1795.894	1630.78726385635	0.0982296398715664	0.130845708322024	0.750728786838114	0.452815894734088	0.999642987303919	none
Fgf21	4.899269	2.945361	25.031357	11.620026	8.106222	8.56207	10.1940506320862	-0.217101317255157	1.10852153326594	-0.195847631949494	0.844729427018905	NA	none
Fut1	20.57693	24.54468	45.24899	19.36671	13.17261	0	20.484986032057	-1.4687833346113	1.0339751913975	-1.42052086629478	0.15545609822634	NA	none
Rasip1	73.48903	49.08935	72.20584	11.62003	48.63733	97.39354	58.7391864110485	-0.307598761747017	0.663515152750517	-0.463589656501295	0.64294176640728	NA	none
Car11	27.4359	44.18042	78.94505	12.58836	59.78338	49.2319	45.3608361988995	-0.310006496945633	0.676007654649188	-0.458584299768779	0.646532713242554	NA	none
Tulp2	14.697806	15.708593	14.441167	17.430039	9.119499	24.61595	16.0021757970044	0.188596137517371	0.771445364255483	0.244471152794318	0.806865940997026	NA	none
Dhdh	189.1118	129.5959	233.9469	197.5404	162.1244	176.5927	181.485355625243	-0.043436348058412	0.295716264133392	-0.146885218456631	0.883222619329962	NA	none
Nucb1	16299.87	15685.03	16417.68	15075.05	16035.12	16986.08	16083.1368854154	-0.00919299984961441	0.089582139063999	-0.102620901283087	0.918263853593397	0.999642987303919	none
Ppp1r15a	6430.78	4996.314	5372.114	6065.653	4457.409	4898.574	5370.14082014727	-0.123372033086426	0.149325326400779	-0.826196306146379	0.408692743301195	0.999642987303919	none
Fam83e	36.25459	28.47182	12.51568	11.62003	49.65061	41.74009	30.042135723448	0.414235631463948	0.736365608140244	0.562540709241074	0.573747675453614	NA	none
Sult2b1	9.798537	12.763232	21.180379	33.891742	30.398331	25.686209	22.2864049945012	1.04047782220678	0.665092003332879	1.56441186631742	0.117720875770282	NA	none
Lmtk3	640.8243	777.5754	1156.2561	841.4835	1005.1715	955.741	896.175312778928	0.12209637372482	0.219158407338398	0.557114715367929	0.57744905409649	0.999642987303919	none
Cyth2	4155.56	4337.535	4949.469	4239.373	4097.695	5230.354	4501.66441175685	0.0132249197799554	0.132980987070607	0.0994497038357342	0.920781220373406	0.999642987303919	none
Dbp	248.8829	483.0392	412.0546	377.6508	423.5501	518.0052	410.530476634709	0.205241326553592	0.267590021862706	0.766999177042915	0.443082004822947	NA	none
Sphk2	2378.105	2483.921	2825.655	2500.242	2450.105	2830.834	2578.14389438309	0.0172915103175043	0.122133445341596	0.14157883018154	0.887412689537423	0.999642987303919	none
Rpl18	27781.79	32060.26	27885.89	35570.84	28769.99	34058.84	31021.2693594839	0.165621192426293	0.116779137403534	1.41824298508033	0.156119836124072	0.999642987303919	none
Syngr4	22.536636	5.890722	13.478423	29.050065	36.477997	17.124139	20.7596637279627	0.98088060925846	0.769818204348111	1.27417175083444	0.20260255435286	NA	none
Grin2d	474.2492	530.165	613.2682	440.5926	575.5417	434.525	511.390313578225	-0.157234186908287	0.195771830927788	-0.803150208909695	0.421887920304497	NA	none
Kcnj14	1214.0388	836.4826	946.3778	1237.5327	1034.5565	1085.2423	1059.03846825248	0.163985445330929	0.174021255153233	0.942329976798137	0.346023725260592	0.999642987303919	none
Grwd1	3186.484	2534.974	2587.857	3535.393	2416.667	2137.307	2733.11376142992	-0.0385201685189641	0.190327651224318	-0.202388713732219	0.839612850975026	0.999642987303919	none
Kdelr1	11691.61	15276.61	14036.81	12780.09	13844.41	14444.21	13678.9587836038	0.00221822859161755	0.122628095817564	0.0180890731184283	0.985567794915152	0.999642987303919	none
Tmem143	371.3646	484.021	422.6448	292.4373	426.5899	436.6656	405.620533856323	-0.145782631901842	0.224556477287276	-0.649202524295665	0.516207480310144	NA	none
Ccdc114	35.27473	50.07114	29.84508	52.29012	29.38505	37.45905	39.0541963979811	0.0499035706337152	0.525603227266173	0.0949453276633771	0.924358252845942	NA	none
Emp3	9298.812	9752.091	8435.567	8130.145	7550.945	9028.702	8699.37712562092	-0.153669630983398	0.111109273755932	-1.38304954922985	0.166649673472797	0.999642987303919	none
Sergef	960.2567	1170.2902	1230.3875	1235.5961	1143.9905	1322.8398	1177.2267784581	0.139463899149878	0.147023732762325	0.948580861943777	0.342833828424127	0.999642987303919	none
Tph1	165.5953	225.811	164.6293	261.4506	238.1203	256.8621	218.744757481206	0.44420575652092	0.241018045446267	1.84303941100523	0.0653232564973815	NA	none
LOC691143	2019.479	2537.92	2431.893	2182.628	2543.327	2767.689	2413.82248886427	0.100356815151418	0.142106374788818	0.706209100756788	0.480058111630528	0.999642987303919	none
Nomo1	19508.89	18519.45	20587.33	21766.25	20811.71	21342.03	20422.6083624428	0.124979835322873	0.0866306101145791	1.44267522943187	0.14911198024147	0.999642987303919	none
LOC103691113	3.919415	10.799658	18.292145	4.841677	14.185888	18.194398	11.705530209797	0.169617171757025	1.0041587990686	0.168914689503644	0.865863744674351	NA	none
Saal1	2880.77	2400.469	2516.614	2908.88	3230.329	2500.124	2739.53115279766	0.147947207766298	0.136722352136274	1.08209963809602	0.279208256614739	0.999642987303919	none
Tsg101	5050.166	5356.63	4994.718	5640.554	5038.017	5156.506	5206.09870018409	0.0401179416635562	0.0973440098623653	0.412125427340409	0.680247492308875	0.999642987303919	none
Uevld	381.1631	223.8475	273.4194	277.9123	398.2181	225.8246	296.73083323215	0.0384213410280194	0.294266588738108	0.130566440426622	0.896118292065658	NA	none
LOC100365259	1259.1121	1074.075	1188.0267	1210.4194	1200.7341	989.9893	1153.72609063167	-0.0497719614492267	0.143702586411791	-0.346353971017622	0.729076712577568	0.999642987303919	none
Tmem86a	147.95792	114.86909	71.24309	96.83355	102.34105	87.76121	103.500984003681	-0.218885444554069	0.370894596332651	-0.590155388399763	0.555086477797314	NA	none
Zdhhc13	3498.078	3539.342	2711.088	2972.79	2722.677	2685.279	3021.54248776124	-0.218002440911977	0.135185544867571	-1.61261650515618	0.106827850370534	0.999642987303919	none
E2f8	3723.444	3251.679	3323.394	3583.81	3515.06	3341.348	3456.4557689041	0.0197860096350419	0.10485921125197	0.188691192684039	0.850334854810509	0.999642987303919	none
Gtf2h1	5911.458	5360.557	4988.942	5871.018	5262.964	5197.176	5432.01927457042	0.00628950142803138	0.110789635383496	0.0567697637622907	0.954728600102469	0.999642987303919	none
Hps5	2813.16	2534.974	2637.92	2827.54	2741.929	2244.333	2633.30929667968	-0.0312723322975746	0.127383341274872	-0.245497817725585	0.806070997686946	0.999642987303919	none
Ldha	100657.4	127653.9	127532.8	117722.5	125203.6	141441.1	123368.568986404	0.111236248350627	0.126475148197958	0.879510717603754	0.379124424560195	0.999642987303919	none
Htatip2	1509.955	1510.97	1738.717	1681.03	1478.372	1565.788	1580.80541897634	-0.010435568342595	0.124782614966067	-0.0836299859995146	0.933350625062458	0.999642987303919	none
Nav2	4959.04	4501.494	5897.773	4138.666	5807.095	5083.729	5064.63257556274	-0.0312867524239314	0.154536439144666	-0.202455502385706	0.839560641995566	0.999642987303919	none
Slc17a6	82.307714	7.854297	0	24.208387	0	7.491811	20.3103681512026	-1.5060503775967	1.59136939983718	-0.946386412702664	0.34395153300979	NA	none
Prmt3	2266.402	1971.428	1704.058	2507.989	1847.205	1945.73	2040.46872671089	0.0848254009924898	0.163708741972364	0.518148267285624	0.604354825902947	0.999642987303919	none
Fancf	38.2143	38.2897	67.39211	99.73855	49.65061	46.02112	56.5510654092235	0.442695190644735	0.513205393536943	0.862608219281834	0.388352909753784	NA	none
Svip	10.77839	0	0	15.49337	0	22.47543	8.12453194966931	1.81688862989263	1.9945047273146	0.910947266762755	0.362323159276403	NA	none
Tubgcp5	2056.713	1720.091	1604.895	2197.153	2285.954	1752.013	1936.13670276119	0.212539493126481	0.153799079051193	1.38192955665057	0.166993331601607	0.999642987303919	none
Cyfip1	11782.74	10997.98	10520.87	12113.88	11913.11	10677.97	11334.4242820238	0.0595937116106994	0.0995430390468326	0.598672817118453	0.549391087479133	0.999642987303919	none
Nipa2	7255.817	6303.073	5903.549	6895.517	6746.403	5743.008	6474.56121118397	-0.00568415703344543	0.123863190013137	-0.0458906074746061	0.963397440441118	0.999642987303919	none
LOC108348727	88.18684	72.65224	82.79603	69.72015	78.02238	48.16164	73.2565475825899	-0.313371472103524	0.381902768611187	-0.820553025166901	0.411900914100621	NA	none
Nipa1	1178.7641	1017.1314	1132.1875	1058.3907	1203.7739	866.9096	1076.19285295022	-0.0887153298238316	0.161168243452764	-0.550451676603604	0.582009612633232	0.999642987303919	none
Herc2	10084.655	6599.573	9919.157	9382.203	10186.481	8259.186	9071.87558808216	0.064931540097932	0.166768627222365	0.389351049891139	0.69701647726641	0.999642987303919	none
Atp10a	4677.822	4640.907	4380.487	3549.918	4450.316	3783.365	4247.13578817973	-0.217332778824797	0.117925984101449	-1.84295921277054	0.0653349658386185	0.999642987303919	none
Mkrn3	417.4177	403.5145	333.1096	352.4741	304.9966	366.0285	362.923492216629	-0.173209637797041	0.195532436715408	-0.885835827071206	0.375706000759443	NA	none
Peg12	1024.927	1000.441	1312.221	1355.67	1306.115	1227.587	1204.49335750105	0.220760210057456	0.150804131781908	1.46388701323328	0.143224822336034	0.999642987303919	none
LOC680017	102.88464	90.32441	103.01366	135.56697	85.11533	99.53406	102.739844626549	0.113209868405564	0.33405957459957	0.33889125477474	0.734691652717502	NA	none
Ube3a	3566.668	2678.315	3169.355	3477.293	3144.201	2811.57	3141.23344167159	0.00297472926648034	0.142525911859518	0.0208714978748034	0.983348163070908	0.999642987303919	none
LOC103691125	793.6815	643.0705	750.9407	529.6795	645.4579	618.6095	663.573283254334	-0.286746679146703	0.165287149191807	-1.7348395235128	0.0827692334439528	0.999642987303919	none
LOC103691124	766.2456	864.9544	657.5545	679.7715	630.2587	752.3919	725.196104627124	-0.150343752564343	0.166836733298818	-0.901142989266428	0.367512298407682	0.999642987303919	none
Klf13	328.251	356.3887	428.4213	225.6222	361.7401	237.5974	323.003457818605	-0.432229458136509	0.251806191385838	-1.71651640397599	0.0860675682084449	NA	none
Otud7a	4.899269	10.799658	7.701956	14.525032	0	0	6.32098577055804	-0.681641690599911	1.76458598992535	-0.386289868837022	0.699282002828306	NA	none
Hmgn5b	1055.302	1358.793	1088.864	1213.324	1356.779	1280.029	1225.51540202924	0.136316921389807	0.146774063065843	0.928753476890905	0.353016859731796	0.999642987303919	none
Trpm1	41.15386	37.30791	25.9941	44.54343	14.18589	25.68621	31.4785659856962	-0.305260839020026	0.631395835659045	-0.483469832678573	0.628762174714544	NA	none
Mtmr10	2942.501	2191.349	1992.881	2872.083	2447.066	2218.646	2444.08760053372	0.0810457630418732	0.171326421899463	0.473048827748425	0.636178343874195	0.999642987303919	none
Fan1	820.1376	697.0688	716.2819	805.6551	796.4363	739.5488	762.521410177079	0.0684262448289743	0.14400621329095	0.475161753546885	0.634671685485129	0.999642987303919	none
Mcee	112.6832	167.8856	235.8724	189.7938	169.2174	242.9487	186.400171003485	0.220393510737585	0.329568622357737	0.668733294938357	0.503665624620891	NA	none
Mphosph10	4028.179	3381.275	2911.339	4624.77	3269.847	3414.125	3604.92256826834	0.131997361659393	0.170293386465198	0.775117368908328	0.438270309132154	0.999642987303919	none
Ndnl2	1249.314	1118.255	1120.635	1260.773	1173.376	1319.629	1206.99682297488	0.105785407463528	0.12564704140371	0.84192517612599	0.399829837086063	0.999642987303919	none
Tarsl2	937.72	827.6465	1001.2543	1086.4724	837.9807	840.1531	921.871159017684	-0.000747665453603131	0.165009680449545	-0.00453103994605785	0.996384765552985	0.999642987303919	none
Tm2d3	238.1045	331.844	288.8233	317.614	307.0231	277.197	293.434336922927	0.0709244686233091	0.216779806123985	0.327172857525044	0.74353714874835	NA	none
LOC108349769	188.1319	273.9186	286.8979	257.5772	247.2398	266.4944	253.376630593867	0.0422518542374153	0.242361233293413	0.174334210398506	0.861602814874017	NA	none
LOC102549305	51.93225	44.18042	49.09997	35.82841	69.91616	62.075	52.1720357501127	0.207445257181102	0.460716859224731	0.45026626012814	0.652518464168916	NA	none
Pcsk6	1275.77	1259.633	1240.978	1111.649	1111.566	1269.327	1211.48693743026	-0.112988195419659	0.123006885258665	-0.918551796365399	0.358330054884804	0.999642987303919	none
Tjp1	30106.01	22926.69	25233.53	27789.29	27917.83	23561.75	26255.8492053346	0.0183777916992378	0.129273170255135	0.142162458482044	0.886951684346975	0.999642987303919	none
Snrpa1	4466.173	4081.289	3993.464	5533.069	4209.156	4671.679	4492.47168499412	0.200894758210619	0.128628072737805	1.56182669874967	0.118328820341173	0.999642987303919	none
Vimp	3526.494	4561.383	3690.2	3790.065	3621.455	3606.772	3799.39456366528	-0.0961610031268779	0.126336979217143	-0.761146924065677	0.446569315820952	0.999642987303919	none
LOC102549532	31.35532	17.67217	31.77057	50.35345	37.49127	20.33492	31.4962817765655	0.422910171933145	0.614690313983163	0.688005264297575	0.491449466285429	NA	none
Chsy1	4752.291	4794.066	5140.093	5024.693	5233.579	4938.174	4980.48259120266	0.0492505001785667	0.0919756454819677	0.535473275783887	0.592322632358332	0.999642987303919	none
Aldh1a3	63.69049	48.10757	63.54114	61.97347	40.53111	54.58319	55.4044948163324	-0.158285151823516	0.427562792941579	-0.370203288117128	0.711231026803551	NA	none
Lrrk1	3713.646	3256.588	4003.092	2792.68	4184.837	3657.074	3601.31923529211	-0.0453312228725007	0.161097094600209	-0.281390691650884	0.778410756802794	0.999642987303919	none
LOC108349000	15.67766	23.56289	10.590189	3.873342	18.238999	16.053881	14.6661599927687	-0.387359939180064	0.895839428111081	-0.432398850759259	0.665451553244332	NA	none
Lins1	566.3555	756.9578	554.5408	672.0248	545.1434	599.3449	615.727870158711	-0.0476700878728741	0.188132530808397	-0.253385672685302	0.799970198030671	0.999642987303919	none
Asb7	1481.539	1472.681	1665.548	1602.595	1600.979	1327.121	1525.07703579218	-0.0278860194991029	0.133791659719934	-0.208428683502967	0.834894261892124	0.999642987303919	none
Lysmd4	786.8226	916.9891	905.9426	779.5101	935.2553	735.2677	843.297892258185	-0.0910131138825242	0.157660409209345	-0.577273104509547	0.563754979427561	0.999642987303919	none
Adamts17	36.25459	17.67217	12.51568	13.5567	22.29211	40.66983	23.8268451654945	0.201503861379735	0.748701110580843	0.269137922372531	0.78782354886225	NA	none
Lrrc28	794.6614	970.0056	879.9485	740.7766	889.6578	907.5794	863.771553192676	-0.0596665963961023	0.155829942904584	-0.382895580168675	0.701797188614776	0.999642987303919	none
Mef2a	7656.577	6100.825	6559.178	6689.262	6087.772	5439.055	6422.11147965323	-0.157372090367614	0.128290783329266	-1.22668274589694	0.219941855191429	0.999642987303919	none
LOC108349234	74.46888	23.56289	59.69016	69.72015	41.54439	63.14526	55.3552894490977	0.145113774515157	0.538880071246994	0.269287699170906	0.787708297321239	NA	none
Ttc23	810.339	1265.5235	944.4523	768.8584	936.2686	1067.0479	965.41496943168	-0.123941522183483	0.203036167711321	-0.610440610560107	0.541569973424189	0.999642987303919	none
Synm	776.0442	643.0705	624.8212	787.2567	601.887	570.4479	667.2545765423	-0.0602828093465333	0.187359231328884	-0.321749875460979	0.747642190124436	0.999642987303919	none
Fam169b	2.939561	13.745019	0	8.715019	6.079666	24.61595	9.34920264638385	1.23948397771691	1.37451789715255	0.901759067877268	0.367184867770976	NA	none
Arrdc4	613.3884	473.2214	721.0956	529.6795	512.7185	490.1785	556.71365770817	-0.23817619326834	0.195468773195599	-1.21848717508451	0.223038895457605	0.999642987303919	none
Igf1r	6180.917	4147.069	4686.64	5191.247	4792.804	4194.344	4865.50334599692	-0.0826110514326333	0.160543834681281	-0.514570064908667	0.60685348794859	0.999642987303919	none
LOC102553828	46.05313	77.56118	90.49798	87.15019	105.38088	118.79872	87.5736794900725	0.539144768953751	0.39010385734017	1.38205444219337	0.166954985404313	NA	none
Rgma	370.3847	540.9647	590.1624	432.846	709.2944	640.0147	547.277803068762	0.246839692724771	0.247900292118735	0.995721669446617	0.319385398396181	0.999642987303919	none
LOC102553329	46.05313	62.83437	41.39801	59.06846	31.41161	40.66983	46.9059025360117	-0.195042259979689	0.488971330362044	-0.398882813508259	0.689979553343651	NA	none
Nr2f2	2519.204	2552.646	2128.628	2532.197	2344.725	2274.3	2391.95000829897	-0.00976101673020113	0.121265426646593	-0.0804929896354379	0.935845171605368	0.999642987303919	none
LOC499179	1115.0736	711.7956	772.1211	1150.3826	927.1491	942.8979	936.569972253122	0.216998293858922	0.200035849080991	1.08479702441268	0.278011563721302	0.999642987303919	none
Chd2	8165.121	6304.055	8000.407	7883.219	8016.04	7019.827	7564.77810358643	0.0286003045165999	0.128629348571237	0.222346648212718	0.824044040787191	0.999642987303919	none
LOC108349594	1199.341	1282.214	1286.227	1361.48	1113.592	1079.891	1220.45740764078	-0.0835572699740103	0.140655875102937	-0.594054602503165	0.552475593189733	0.999642987303919	none
Slco3a1	2011.64	1916.448	1935.116	1525.128	1676.975	1449.13	1752.40629698042	-0.333975306061189	0.114256019827862	-2.92304341219268	0.0034662818452997	0.337676427531429	none
Sv2b	88.18684	30.4354	95.3117	66.81515	50.66389	27.82673	59.8732834045687	-0.556535300173007	0.566624772292114	-0.982193732761995	0.326004414564386	NA	none
Klhl25	1078.819	1185.999	1216.909	1140.699	1308.142	1159.09	1181.60961199661	0.051333062099958	0.129738331918849	0.395666117644141	0.692351354118733	0.999642987303919	none
Akap13	7354.782	5058.167	6630.421	5776.121	6192.14	5216.441	6038.01209790496	-0.148140927144113	0.14981302168555	-0.988838790362647	0.32274202212303	0.999642987303919	none
LOC103691165	1734.341	1197.78	2061.236	1241.406	2028.582	1382.774	1607.68659937819	-0.101980352024106	0.229727766104774	-0.443918267927592	0.657101676486592	0.999642987303919	none
Det1	1000.4307	963.1331	1015.6954	970.2722	911.9499	919.3522	963.472255680524	-0.08861066886	0.122424559819191	-0.723798141409448	0.469189670553938	0.999642987303919	none
Mrpl46	1631.456	1619.949	1430.638	1805.946	1360.832	1726.327	1595.85806228774	0.0636698291581571	0.147474311889175	0.431735048243549	0.66593399123566	0.999642987303919	none
Mrps11	1347.299	1620.93	1379.613	1476.712	1385.151	1369.931	1429.93926151319	-0.0388941609203492	0.128720289519615	-0.302160297071289	0.76252986879405	0.999642987303919	none
Acan	43.113565	8.836084	26.956846	19.36671	17.225721	4.281035	19.9633265796283	-0.945539243417902	0.884549768199759	-1.06894973851191	0.285092317919344	NA	none
Aen	3777.336	2592.9	2686.057	3904.329	2981.063	3007.427	3158.18526258102	0.127559756476552	0.175764154172977	0.72574386442309	0.467995805836569	0.999642987303919	none
Isg20	6742.374	6691.861	6495.637	5143.798	5549.722	5635.982	6043.22895382931	-0.287513806731005	0.0903935298446507	-3.18069011382919	0.00146924700358383	0.189005441461027	none
Hapln3	124.44143	76.57939	45.24899	80.37185	54.717	51.37242	72.1218443802788	-0.400035874240055	0.480527949678515	-0.832492416950333	0.405131056665434	NA	none
Mfge8	25559.48	26947.11	25713.94	26306.77	24767.55	27271.26	26094.3526783422	0.0022979203507607	0.0858253375725005	0.0267743817356913	0.978639686304377	0.999642987303919	none
Rlbp1	18.617221	4.908935	13.478423	11.620026	8.106222	7.491811	10.7037729470425	-0.441540718620684	0.957670238105993	-0.461057158353307	0.644757597375291	NA	none
Abhd2	5092.3	3008.196	3703.678	3970.175	3379.281	3001.005	3692.4392588694	-0.189522863886948	0.189710017009792	-0.999013477908052	0.317788162285723	0.999642987303919	none
Fanci	5860.505	5261.397	5301.834	6126.659	5889.17	5526.816	5661.06343122044	0.0951501141053523	0.0997423453126386	0.953959061290446	0.340104365422786	0.999642987303919	none
Polg	8648.189	8208.722	8679.142	8884.478	8452.763	8431.498	8550.79851650161	0.0131096748675502	0.0854529861207642	0.153413888299039	0.878071893254389	0.999642987303919	none
Wdr93	32.33517	38.2897	42.36076	47.44844	26.34522	43.88061	38.4433154206768	0.0586976381284707	0.512883422426135	0.114446354789181	0.908883969556067	NA	none
Pex11a	809.3592	723.5771	826.9975	702.0432	783.2637	863.6988	784.823240051733	-0.00712674216538471	0.151056562460743	-0.0471792952870673	0.962370329110806	0.999642987303919	none
Mesp2	70.54947	92.28798	68.35486	78.43517	86.1286	64.21552	76.6619355861963	-0.0143198249450972	0.365800382237719	-0.0391465554450714	0.968773543517179	NA	none
Ticrr	4003.682	2967.942	3238.672	3433.718	3342.803	3419.477	3401.04908054131	-0.00201412362557158	0.132963185603567	-0.0151479796187852	0.987914123143391	0.999642987303919	none
Kif7	2606.411	2803.002	3193.423	3092.864	2977.01	3033.113	2950.970516014	0.0815074726567714	0.115019656667065	0.708639505790754	0.478548213966925	0.999642987303919	none
Anpep	5049.186	5648.221	5967.09	4395.275	5744.271	5684.144	5414.69795181485	-0.0747818234947908	0.135502606380269	-0.551884760688117	0.581027309953669	0.999642987303919	none
Ap3s2	1730.422	2374.943	1961.111	2030.6	2120.79	2611.431	2138.21602101803	0.15662118707962	0.159690725628753	0.98077822906091	0.32670211650903	0.999642987303919	none
Arpin	1608.92	1816.306	2126.703	1404.086	1652.656	1798.035	1734.45091747992	-0.19383562573559	0.154172433265366	-1.25726513897562	0.208657642932735	0.999642987303919	none
Sema4b	3591.164	3247.752	3094.261	2251.38	3261.741	2856.52	3050.46962945727	-0.247183817619814	0.151720837026281	-1.62920151552418	0.103270366256426	0.999642987303919	none
Zfp710	2750.449	2448.577	2735.157	2536.071	2938.505	2490.492	2649.87524468907	0.00561873355705017	0.118988308160842	0.047220887866185	0.962337179980283	0.999642987303919	none
LOC100911186	1141.53	1556.132	1629.926	1398.276	1566.527	1725.257	1502.94155490523	0.115848427516227	0.168012824409263	0.68952133816899	0.490495249916718	0.999642987303919	none
LOC100911225	96.02567	84.43369	95.3117	96.83355	134.76593	46.02112	92.2319443288761	0.0107656410012077	0.437401174809791	0.0246127391081866	0.980363858039537	NA	none
Idh2	8208.235	11777.518	12591.735	10115.232	12822.016	12950.13	11410.8110772351	0.139573082285115	0.168876043321053	0.82648242782293	0.408530482092771	0.999642987303919	none
LOC102549117	142.07879	151.19521	95.3117	92.96021	87.14188	96.32328	110.835179580663	-0.491246239830563	0.326028171588158	-1.50676009817676	0.131872160739107	NA	none
Cib1	2383.984	2874.673	2597.485	2253.317	2545.354	2716.317	2561.85469487348	-0.0641982548485218	0.127231134795291	-0.504579755197607	0.613854032005295	0.999642987303919	none
Gdpgp1	631.0258	514.4564	562.2428	473.5161	602.9002	465.5625	541.617305973776	-0.147222943620082	0.183504494448263	-0.802285219567686	0.422387990238862	0.999642987303919	none
Ttll13	106.80406	98.17871	86.647	92.96021	61.80994	75.98837	87.0647138267322	-0.336938278361183	0.34910982813386	-0.965135470869615	0.334476962595163	NA	none
Ngrn	2545.66	2576.209	2267.263	2448.92	2467.331	2842.607	2524.66521995223	0.0703204346556769	0.118749804154961	0.592173057935431	0.553734708780039	0.999642987303919	none
Rccd1	266.5202	308.2811	321.5567	300.184	263.4522	329.6397	298.272316672891	-0.00533370952411528	0.206379667532163	-0.0258441618202726	0.979381637560773	NA	none
Vps33b	884.8079	1035.7854	987.7759	852.1352	1067.9947	987.8488	969.391306464656	-0.00040186793417798	0.14904165972313	-0.00269634634319369	0.997848629489034	0.999642987303919	none
Prc1	22642.46	22292.46	20509.35	21824.35	21502.77	21694.14	21744.25307675	-0.00934968330209422	0.0851846816816527	-0.109757800551927	0.912601459056459	0.999642987303919	none
Hddc3	721.1724	730.4496	775.0093	746.5867	773.1309	706.3707	742.11992265666	-0.000243443567287482	0.135348900324074	-0.00179863720137061	0.998564895920324	0.999642987303919	none
Unc45a	7269.535	8281.374	8289.23	8723.734	8646.299	8729.03	8323.20031268917	0.130598860961857	0.0957913558890702	1.36336791299933	0.172766588339821	0.999642987303919	none
Fes	7.83883	13.745019	28.882335	17.430039	8.106222	54.583194	21.7642729818698	0.66387590711423	0.900677786034741	0.737084801477077	0.461070781131999	NA	none
Man2a2	5580.267	5983.992	6995.301	5502.082	6536.654	6229.976	6138.04554892574	-0.0228433028139062	0.124664825428962	-0.1832377556003	0.854611471165585	0.999642987303919	none
Blm	3319.744	2794.166	2797.735	3127.724	2950.665	2682.068	2945.35042536004	-0.0245544787143777	0.123033130479316	-0.199576151713914	0.841812080713479	0.999642987303919	none
LOC108349447	2.939561	13.745019	0	7.746684	16.212443	0	6.77395119933228	0.524250504448223	1.79478060500807	0.292097264136563	0.770212258421557	NA	none
Furin	22915.84	23456.86	25971	22869.18	24547.67	25671.23	24238.6269082302	0.0147480628816475	0.097537155945716	0.151204561365881	0.879814352217371	0.999642987303919	none
LOC100909455	1126.8318	1157.5269	1262.158	919.9187	1215.9332	1245.7811	1154.69164430161	-0.0690487383964162	0.157694848108684	-0.437862994413283	0.661485602573951	0.999642987303919	none
Crtc3	1745.12	1778.998	1911.048	1535.78	1951.573	1838.704	1793.53714634806	-0.029449939896659	0.132421969500036	-0.222394667651058	0.824006662492248	0.999642987303919	none
Zscan2	96.02567	146.28627	184.84694	91.99187	144.89871	155.18751	136.539496065238	-0.124745763196064	0.36175228612265	-0.344837525515372	0.730216520162874	NA	none
Wdr73	1024.927	1078.984	1017.6209	1065.169	1021.3839	991.0596	1033.19074039961	-0.0202605583657645	0.120871078188915	-0.167621226428529	0.866881271195012	0.999642987303919	none
Nmb	8.818684	16.69038	5.776467	17.430039	10.132777	0	9.80805774040387	-0.178277826495255	1.29655936973967	-0.137500704291736	0.890635036088483	NA	none
Sec11a	3876.301	4734.177	4386.264	4954.004	4528.338	4612.815	4515.31665595697	0.117087923071786	0.113041916725452	1.03579208901916	0.300299149051938	0.999642987303919	none
Zfp592	4574.937	3984.092	4413.221	4204.513	4547.59	4802.251	4421.10059763952	0.0632364145790606	0.108162505719094	0.58464265559167	0.558788019780791	0.999642987303919	none
Iqgap1	24908.86	19717.23	24172.59	24895.91	25226.56	21700.57	23436.952125506	0.0620767731980767	0.122052406246414	0.508607532675337	0.611027347945617	0.999642987303919	none
Slc28a1	17.637367	0	0	8.715019	15.199166	0	6.9252587036934	0.440772431453279	2.11099186704867	0.208798735008635	0.834605358888981	NA	none
Pde8a	5025.67	5002.205	5268.138	4941.416	5256.885	5309.553	5133.97782043599	0.0197782528429303	0.0905234409207308	0.218487638580262	0.827049188664232	0.999642987303919	none
Cpeb1	98.96523	51.05293	41.39801	27.11339	52.69044	40.66983	51.9816388822562	-0.668661691271392	0.533195371914044	-1.25406506975305	0.20981835527858	NA	none
Ap3b2	100.9249	134.5048	204.1018	138.472	171.2439	203.3492	158.766109222711	0.22225151647351	0.340300832666311	0.653103063933561	0.513689837140337	NA	none
LOC102556224	139.1392	150.2134	206.9901	118.1369	160.0979	144.4849	153.177074866944	-0.23231436567386	0.29526343049471	-0.786803720611862	0.431396775155265	NA	none
Rps17	11982.63	12901.66	13280.1	15443.98	12688.26	15088.51	13564.1909970745	0.179496005389242	0.110533693918534	1.62390307449179	0.104396496306668	0.999642987303919	none
Whamm	2307.556	2235.529	2113.224	2224.267	2043.781	2048.475	2162.13862674132	-0.0754561262338168	0.106571847143933	-0.708030575203488	0.478926270467873	0.999642987303919	none
Fam103a1	1026.8867	1163.4177	950.2288	1155.2242	932.2155	1025.3078	1042.21346061447	-0.0126058368614024	0.150336589445117	-0.0838507572104023	0.933175091661991	0.999642987303919	none
Homer2	2478.05	2225.711	2205.648	2689.068	2053.914	2204.733	2309.5205820697	0.00813917731842075	0.137176918200483	0.0593334317842407	0.952686533297875	0.999642987303919	none
RGD1305713	978.8739	1059.3482	1060.9444	946.0638	1037.5964	1033.8699	1019.44943405881	-0.0387070036885327	0.125878661567141	-0.307494560290406	0.758466962866699	0.999642987303919	none
Btbd1	4210.432	4590.836	4407.444	4034.086	4585.082	4240.365	4344.70739035985	-0.0386815565485638	0.101234859066485	-0.382097203525123	0.702389266003357	0.999642987303919	none
Tm6sf1	606.5295	583.1815	449.6017	513.2178	512.7185	574.7289	539.996318049377	-0.0345324820344606	0.181709868621179	-0.190041863419385	0.849276325985505	0.999642987303919	none
Hdgfrp3	6043.738	5351.721	5296.057	5633.776	5256.885	4731.614	5385.63181943758	-0.0954144665779775	0.113060119977927	-0.843926811652118	0.398710304691938	0.999642987303919	none
Bnc1	4121.265	3015.068	3193.423	3273.942	2871.629	2762.338	3206.27756504798	-0.213549859998462	0.147426550501504	-1.44851696842953	0.147472523908904	0.999642987303919	none
LOC103691175	53.89196	32.39897	32.73331	38.73342	19.25228	26.75647	33.961067501781	-0.488574154749841	0.572849599896787	-0.852883819483981	0.393723735459203	NA	none
Sh3gl3	583.9928	815.8651	784.6368	631.3547	660.6571	671.0522	691.259774494635	-0.154325093435781	0.175393446235843	-0.879879475247141	0.378924604642381	0.999642987303919	none
Adamtsl3	75.44874	74.61582	88.57249	171.39538	101.32777	89.90173	100.210321714891	0.604875737580293	0.374812031870725	1.61381088691656	0.106568452385717	NA	none
Mex3b	281.218	154.1406	249.3508	213.0338	125.6464	131.6418	192.505246500121	-0.540956910387853	0.335310545124991	-1.61330121659671	0.10667908237284	NA	none
Saxo2	45.07327	50.07114	59.69016	80.37185	43.57094	29.96724	51.4574335047431	-0.00637142885718326	0.514789067605451	-0.0123767757672478	0.99012501381937	NA	none
Efl1	2840.596	2264.001	2223.94	2616.442	2487.597	2247.543	2446.68654344397	0.00466156301217437	0.1375157768472	0.033898386927298	0.972958179495934	0.999642987303919	none
Cfap161	10.778391	17.672167	0	5.810013	0	18.194398	8.74249486599048	-0.247154404299004	1.68882170485871	-0.146347245294127	0.883647270965164	NA	none
Il16	127.38099	127.63232	181.95871	89.08686	104.3676	127.36079	126.29787794669	-0.447114359146671	0.31855258392654	-1.40358101521404	0.160443651677364	NA	none
Stard5	1601.081	1663.147	1731.977	1578.387	1745.877	1291.802	1602.04536977527	-0.113965879978902	0.14341795406894	-0.794641652216844	0.426821982033883	0.999642987303919	none
Cemip	128.36084	115.85087	135.74697	127.82028	120.58005	59.93449	114.715584184475	-0.299772165584007	0.369521607573886	-0.811243942004306	0.417225595507621	NA	none
Mesdc1	2680.88	2186.44	2469.44	2535.102	2145.109	2022.789	2339.95989955766	-0.130160325568945	0.137295072559003	-0.948033481048696	0.343112409823682	0.999642987303919	none
Mesdc2	11051.77	11796.17	11930.33	12097.42	12486.62	12679.35	12006.9438124948	0.0995516276737396	0.0851336811682381	1.16935654969517	0.242260008149917	0.999642987303919	none
LOC108349102	4.899269	7.854297	10.590189	7.746684	6.079666	17.124139	9.04904066678191	0.403317881822836	1.01685243880903	0.396633637713662	0.691637643617214	NA	none
Abhd17c	3769.497	3492.217	2945.035	3661.276	3226.276	3204.355	3383.10942729221	-0.0162176712605078	0.129248587133712	-0.12547658446533	0.900146261407516	0.999642987303919	none
Fah	376.2638	574.3454	523.733	352.4741	432.6696	534.0591	465.590843650764	-0.161002278262325	0.235192484363923	-0.684555370456478	0.493624537720853	NA	none
Arnt2	6088.811	6307.982	7712.546	5500.146	7681.658	6794.002	6680.85753878699	-0.00966356077572091	0.150214313745082	-0.064331823877452	0.948706014138814	0.999642987303919	none
LOC100911047	11.758245	2.945361	5.776467	10.65169	0	3.210776	5.72375658335007	-0.558417939458143	1.5356149601862	-0.363644503300771	0.716123489854303	NA	none
Zfand6	3501.017	4476.949	3951.103	3376.586	3941.65	3712.727	3826.67222810303	-0.112965982422213	0.127756966485683	-0.884225616259235	0.376574432791239	0.999642987303919	none
F8a1	1671.63	1895.831	1742.568	1856.299	1667.855	1664.252	1749.73922361903	-0.0332663807573164	0.117953474988327	-0.28202967958857	0.777920752636019	0.999642987303919	none
Xlr3a	11.758245	2.945361	3.850978	10.65169	0	3.210776	5.40284175197176	-0.41601946334599	1.57857400946182	-0.263541310608441	0.792133387272946	NA	none
Nox4	191.0715	196.3574	174.2568	183.9837	140.8456	207.6302	182.357529483689	-0.0774623237527752	0.260538725089446	-0.297315969924169	0.76622529037559	NA	none
LOC102546990	48.99269	43.19863	52.95095	38.73342	38.50455	31.0375	42.2362899168003	-0.421929123715782	0.460477773712674	-0.916285536029053	0.359517152267152	NA	none
Vbp1	1522.693	1508.025	1676.138	1842.742	1656.709	1943.59	1691.64951380977	0.209531004880646	0.121961003582106	1.71801640464189	0.085793623111714	0.999642987303919	none
Mpp1	1954.808	1956.702	2086.267	2141.958	1926.241	2255.035	2053.50187362322	0.0761363357157566	0.114407508007026	0.665483734783221	0.50574114346583	0.999642987303919	none
Ctsc	515.4031	818.8104	698.9525	537.4262	866.3524	631.4526	678.06620756385	0.00136630850268049	0.235220732644527	0.00580862276602673	0.995365415637363	0.999642987303919	none
Tmem135	1696.127	2337.635	2050.646	1502.857	1729.665	1776.629	1848.92645905913	-0.280690175363973	0.151541050881575	-1.85223854349092	0.0639915763047011	0.999642987303919	none
Prss23	1561.887	1657.257	1576.975	1369.226	1258.491	1376.353	1466.6981470634	-0.260413604261497	0.113053214669597	-2.3034604104144	0.0212529521747863	0.829095732725688	none
LOC102549783	15.67766	8.836084	0	0	0	14.983622	6.58289421971455	-0.714535979032314	2.12484676063151	-0.336276475212712	0.73666238808965	NA	none
Me3	27.435905	4.908935	43.323502	10.65169	6.079666	25.686209	19.6809846290356	-0.838369740372462	0.951301198096343	-0.881287379906734	0.378162294972986	NA	none
Fzd4	8290.543	8468.895	10086.674	8980.343	10642.456	10250.938	9453.30810432668	0.154124661527645	0.120241101512876	1.28179681979328	0.199913930104628	0.999642987303919	none
Hikeshi	1529.552	2295.418	1865.799	2048.998	1559.434	1929.676	1871.47956422102	-0.0391947107748978	0.176353693488161	-0.222250580635154	0.824118820915607	0.999642987303919	none
Eed	4375.047	4312.991	3863.494	4385.591	3630.574	3629.247	4032.82397655162	-0.107974690410338	0.120996820070867	-0.892376265319187	0.372191288479851	0.999642987303919	none
Sytl2	2790.623	1623.876	1846.544	2386.947	1890.776	1667.463	2034.37156992322	-0.0745331174976421	0.211804979373228	-0.351895020212462	0.724916993945577	0.999642987303919	none
Picalm	17057.29	15445.47	14338.15	13265.23	13373.24	12239.48	14286.4778688554	-0.268791408722368	0.10306688686526	-2.60793177030525	0.00910911091045443	0.574847917455973	none
LOC103691190	14.69781	15.70859	24.06861	37.76508	49.65061	29.96724	28.6429910684822	1.10757789448565	0.593985389913024	1.8646551132307	0.0622297623170868	NA	none
Ankrd42	265.5404	246.4286	301.339	271.1339	250.2796	222.6138	259.555880306129	-0.127977894103728	0.214645025045364	-0.59623042312153	0.551021304215223	NA	none
Ccdc90b	1063.141	1205.635	960.819	1035.151	1192.628	1182.636	1106.66819731583	0.0784785141737182	0.145060515813349	0.541005343416104	0.58850389969603	0.999642987303919	none
Pcf11	4636.668	3619.849	3621.845	4340.08	3923.411	3603.561	3957.56892535378	-0.00127909296868671	0.137963745419948	-0.00927122531207945	0.992602738436618	0.999642987303919	none
LOC100912031	681.9782	408.4234	464.0428	415.4159	379.9791	297.5319	441.228574913852	-0.50766983320481	0.245725570133087	-2.06600327727331	0.0388281701375068	NA	none
Rab30	2239.946	1532.57	1751.232	2289.145	1448.987	1633.215	1815.84907910983	-0.0401970236954884	0.200979685523376	-0.20000540647086	0.84147635280222	0.999642987303919	none
LOC103691196	42.133711	6.872509	32.733313	32.923406	10.132777	3.210776	21.3344154560243	-0.81700759068268	0.986615720695681	-0.828090991806408	0.407618970705028	NA	none
Ddias	2479.03	1922.339	1857.134	2431.49	2217.052	1922.185	2138.20496827698	0.0704091431180734	0.15518611188682	0.453707759425172	0.650039181319422	0.999642987303919	none
Prcp	2567.217	2987.578	2689.908	2254.285	2898.988	2539.724	2656.28322825639	-0.0999868256910137	0.132554759989584	-0.754305810661724	0.450665614028955	0.999642987303919	none
Tmem126b	734.8903	845.3187	690.2878	794.0351	860.2728	839.0828	793.981243266619	0.135076119458896	0.146359255760921	0.922907941534932	0.356055181690603	0.999642987303919	none
Tmem126a	1040.605	1066.221	1088.864	1064.201	1172.362	1319.629	1125.31357118646	0.153850928872211	0.134952120194512	1.14004084300758	0.254269285688437	0.999642987303919	none
Crebzf	6906.989	5951.593	5579.104	7748.621	6281.308	5687.355	6359.16171922084	0.0968890107940454	0.143314010696638	0.67606098191709	0.499001928109961	0.999642987303919	none
Tenm4	18.61722	48.10757	70.28035	29.05006	25.33194	28.89699	36.7140212246264	-0.718573967898802	0.619879795217479	-1.15921501788374	0.24636855142287	NA	none
Nars2	680.0185	569.4365	551.6526	736.9033	551.2231	515.8647	600.849776174562	0.00287297937746837	0.19570690589687	0.0146800102137546	0.988287467179935	0.999642987303919	none
Usp35	534.0203	652.8884	659.48	584.8746	724.4936	711.722	644.579815318687	0.130080133696187	0.172021041315198	0.756187340232627	0.449536881963559	0.999642987303919	none
Kctd21	292.97627	371.11551	232.98417	84.24519	320.19575	218.33278	253.308277139345	-0.527024464792601	0.411849759997877	-1.27965223239494	0.200667471212105	NA	none
Gab2	1103.315	1365.666	1582.752	1156.193	1725.612	1406.32	1389.97624949666	0.0816686176914284	0.190099354378132	0.429610179153893	0.667479231238048	0.999642987303919	none
LOC102557251	18.617221	11.781445	17.329401	7.746684	13.17261	0	11.4412267904445	-1.18592150837353	1.16551468452936	-1.01750885176742	0.308911423509698	NA	none
Kctd14	293.9561	467.3306	440.937	346.6641	374.9127	397.066	386.811095847005	-0.104238770150777	0.226758162914164	-0.459691368156987	0.64573776616722	NA	none
Alg8	1523.673	1858.523	1845.581	1948.291	1897.869	2264.667	1889.76737018296	0.225006831634737	0.136996233712263	1.64243078468365	0.10050075944395	0.999642987303919	none
Ndufc2	2571.136	2987.578	2804.475	2800.426	2571.699	2817.991	2758.88419300288	-0.0301818211542549	0.110756982351148	-0.272504906810889	0.785233818899738	0.999642987303919	none
Ints4	4437.758	4201.067	3982.874	4388.496	4259.819	4098.021	4228.00581027507	0.014250377326213	0.0969876041867112	0.146929882903176	0.883187364746825	0.999642987303919	none
Aamdc	14.69781	28.47182	55.83918	41.63843	28.37178	49.2319	36.3751522428667	0.267192186611683	0.637063564036794	0.419412130429502	0.674914960314239	NA	none
Rsf1	4027.199	3267.387	3894.301	4252.929	4163.558	3692.393	3882.96129233823	0.114066264120404	0.123257950210991	0.925427235526371	0.354743717201947	0.999642987303919	none
Clns1a	4530.844	4831.374	4515.272	4727.414	3970.022	4619.237	4532.36032559083	-0.0594992251293639	0.109339860122915	-0.544167745070076	0.58632604560443	0.999642987303919	none
Aqp11	79.36815	104.06943	141.52344	109.42191	66.87633	92.04225	98.8835848344257	-0.275998691909102	0.378981059090979	-0.728265134334445	0.466451300854446	NA	none
Myo7a	310.6136	379.9516	568.982	195.6038	351.6074	296.4617	350.536669495476	-0.578706923503807	0.298062219582461	-1.94156416171927	0.0521898849807087	NA	none
Pak1	9239.041	10184.077	9189.396	8906.75	9120.513	8921.677	9260.24221126226	-0.086411169589961	0.0900444735917819	-0.959649894581065	0.337231448639523	0.999642987303919	none
Capn5	3756.759	4311.027	5350.934	3574.126	4822.189	5321.326	4522.72687816284	0.0316791378576657	0.176261538527153	0.179728023041087	0.857366092460268	0.999642987303919	none
Omp	23.51649	11.781445	11.552934	9.683355	17.225721	16.053881	14.9689708041467	-0.126266500291817	0.800125534044008	-0.157808362462374	0.874607808939556	NA	none
B3gnt6	0	3.927148	13.478423	3.873342	14.185888	0	5.91080015194428	0.0537255698209021	1.85129783441519	0.0290204897462506	0.976848249021126	NA	none
Tsku	2506.466	2305.236	2199.871	1910.526	2269.742	1992.822	2197.4437890077	-0.183757591808318	0.121581027435928	-1.51140022159425	0.130686512937479	0.999642987303919	none
Acer3	3228.618	2862.891	3060.565	3064.782	2946.612	2873.645	3006.18531438877	-0.0426542792142978	0.102270432545336	-0.417073421444556	0.67662470492819	0.999642987303919	none
Lrrc32	35.27473	17.67217	18.29215	13.5567	11.14605	0	15.9902997908555	-1.52216399376688	1.07148602751284	-1.42061021299565	0.155430107761374	NA	none
Emsy	5804.654	4895.19	4976.426	5173.816	5519.324	4796.9	5194.38496621216	-0.0171940535818481	0.114601729165125	-0.150033107764665	0.880738494666674	0.999642987303919	none
Wnt11	245.9433	558.6368	465.9683	334.0757	509.6787	586.5018	450.134109836583	0.170426940263669	0.313856895683246	0.543008430299612	0.587123998045333	NA	none
Thap12	5757.621	5409.647	5302.797	7016.559	5820.267	5976.325	5880.53576952615	0.191970125893964	0.111063120640363	1.72847768716664	0.0839026179841102	0.999642987303919	none
LOC108349776	14.697806	5.890722	0	5.810013	0	20.334915	7.78890946789473	0.342924249842185	1.74357398997941	0.196678920317133	0.844078807034563	NA	none
Dgat2	2002.821	3142.7	3289.698	1965.721	2799.686	2786.954	2664.59672696003	-0.159613578146818	0.204759480213049	-0.779517402470173	0.435674990392056	0.999642987303919	none
Mogat2	21.55678	77.56118	124.19404	71.65683	114.50038	97.39354	84.4771246913339	0.343952356883035	0.566579788616098	0.607067819561932	0.543805905311127	NA	none
Uvrag	6017.282	6516.121	6442.686	5462.38	6614.677	6195.728	6208.14561022072	-0.0545403594403694	0.108800893030078	-0.501285953832125	0.616169889228025	0.999642987303919	none
Gdpd5	956.3373	1142.8001	1121.5973	849.2302	1046.7159	1192.2682	1051.49150183946	-0.0610206491207319	0.167455494481259	-0.364399205351612	0.715559928781801	0.999642987303919	none
Klhl35	46.05313	76.57939	35.62155	60.0368	65.86305	68.49656	58.7750784589148	0.29681999725714	0.454320496694673	0.653327330412343	0.513545276571467	NA	none
Map6	3925.294	3812.279	4099.366	4086.376	3321.524	3770.521	3835.89346264826	-0.0825386092987026	0.114116309521902	-0.723284950630664	0.469504836755039	0.999642987303919	none
Serpinh1	84109.67	111724.42	115981.83	93879.16	110189.9	117184.77	105511.622797824	0.0430153248047585	0.143479685022066	0.299800803146055	0.764329102667096	0.999642987303919	none
Neu3	104.84435	73.63403	92.42347	60.0368	79.03566	99.53406	84.9180619666741	-0.184684665732692	0.373859440700005	-0.493994923297625	0.621309764827097	NA	none
Spcs2	9993.528	10889.982	10381.274	11656.823	10601.925	11457.119	10830.1084789946	0.108894355594603	0.0915247978823697	1.18977979863509	0.234132951550198	0.999642987303919	none
Arrb1	3602.922	4113.688	4604.807	3005.713	4793.817	3702.025	3970.49532072478	-0.0993944236825114	0.174490880136034	-0.569625321420942	0.568931850456579	0.999642987303919	none
Rps3	29300.57	31607.65	30699.03	38374.17	30292.95	34842.27	32519.4403355559	0.176234968515404	0.111187344991364	1.58502722165992	0.112960149512463	0.999642987303919	none
LOC108349107	34.294881	27.490038	26.956846	9.683355	27.358498	12.843104	23.1044536353336	-0.831431072360269	0.689578836023301	-1.2057085121043	0.22792990177743	NA	none
Xrra1	9.798537	8.836084	25.994101	17.430039	7.092944	6.421552	12.595542862621	-0.525291538428504	0.946184829205401	-0.55516799912089	0.5787797551495	NA	none
Rnf169	1700.046	1269.451	1542.317	1259.804	1588.819	1402.039	1460.41273292798	-0.0861163391633699	0.157274525556205	-0.547554277202984	0.583997991853942	0.999642987303919	none
Lipt2	226.3462	236.6107	311.9292	322.4557	386.0588	360.6772	307.346302710388	0.464072068598953	0.219608220436137	2.11318168180278	0.0345852205494916	NA	none
Pold3	2613.27	2237.493	2342.357	2776.218	2484.557	2668.155	2520.34161782719	0.140547538339725	0.114446115447582	1.22806735545426	0.219421684296798	0.999642987303919	none
Pgm2l1	1891.118	1985.173	2107.448	2019.948	1956.639	1678.166	1939.74859510026	-0.0813858157395595	0.123566355526506	-0.658640577305864	0.510126599621542	0.999642987303919	none
LOC100912071	0	22.5811	18.29215	13.5567	46.61077	36.3888	22.9049191319029	1.23939815382242	1.06885145008836	1.15956071699201	0.246227702576625	NA	none
P4ha3	2493.728	2545.774	2541.645	3032.827	2548.393	2831.905	2665.71196313056	0.150284643014594	0.110369949572052	1.36164457442724	0.173310080803386	0.999642987303919	none
C2cd3	3427.528	2495.703	3056.714	3038.637	3245.528	3039.535	3050.60746981198	0.0541908306413948	0.137113078563215	0.39522729129308	0.692675153254336	0.999642987303919	none
Ppme1	5120.716	5733.636	5329.754	4933.669	5151.504	5445.476	5285.79250611481	-0.0595219557069011	0.0989186984014837	-0.601726030252824	0.547356520015879	0.999642987303919	none
Dnajb13	75.44874	56.94365	57.76467	66.81515	49.65061	32.10776	56.4550957245625	-0.353702413253493	0.458640099687945	-0.771198186757219	0.440589468810214	NA	none
LOC103691200	19.597075	15.708593	20.217634	0	4.053111	19.264657	13.140178288626	-1.25909991911462	1.20595434262218	-1.04406931059835	0.296453323438982	NA	none
Coa4	547.7382	517.4018	573.7957	591.653	524.8778	500.8811	542.724607695038	-0.0187075678365989	0.158989044438213	-0.117665766862754	0.90633249238627	0.999642987303919	none
Ucp2	10637.292	9504.681	9416.604	9746.297	8610.834	9709.387	9604.18236633983	-0.0747241373667432	0.103529033533133	-0.721769872823442	0.470435974989514	0.999642987303919	none
Mrpl48	1172.885	1680.819	1431.601	1366.321	1357.792	1580.772	1431.69850637006	0.00644209062923066	0.162113488976952	0.0397381530055561	0.96830188398726	0.999642987303919	none
LOC102548233	171.4744	132.5413	125.1568	142.3453	119.5668	114.5177	134.267034818252	-0.188381938429237	0.291325513342792	-0.646637283043503	0.517866722385695	NA	none
Plekhb1	152.85718	89.34262	131.896	177.20539	109.43399	92.04225	125.462906009908	0.0187817327727801	0.374660804004005	0.0501299644159717	0.960018821598861	NA	none
Rab6a	14172.6	14297.77	14209.15	14329.43	14679.35	13987.21	14279.2515119044	0.0106688983069641	0.0788578828563235	0.135292730676051	0.892380432316523	0.999642987303919	none
Relt	1197.3813	951.3517	1036.8758	891.837	945.3881	1013.535	1006.06147106099	-0.160431575293981	0.14590222248979	-1.09958280659643	0.271513936585263	0.999642987303919	none
Fam168a	8611.935	7840.551	8645.446	8480.682	9430.576	8237.781	8541.16176047397	0.0591983980415481	0.101210147357539	0.584905758830894	0.558611086147611	0.999642987303919	none
Mir3102	97.98537	79.52475	103.01366	91.99187	101.32777	92.04225	94.3142794757681	0.0245517446058445	0.320203177796505	0.0766755182593708	0.938881680790955	NA	none
P2ry2	687.8573	417.2595	542.9879	478.3577	488.3999	497.6703	518.75543368615	-0.170539005195202	0.211538994092739	-0.806182358607784	0.420137709155044	NA	none
Atg16l2	474.2492	427.0774	503.5154	383.4609	384.0322	389.5742	426.984870492795	-0.280059960235112	0.167961486505407	-1.66740582059624	0.0954337372677208	NA	none
Stard10	683.9379	1088.8019	1047.466	804.6868	984.9059	1062.7669	945.427563474258	0.0161033490512359	0.206184259526796	0.0781017381646591	0.937747124564459	0.999642987303919	none
Fchsd2	1334.5608	1382.3562	1293.9286	1250.1211	1389.2037	967.5139	1269.61404811494	-0.15287810913177	0.159276447458393	-0.959828722772746	0.337141423910559	0.999642987303919	none
LOC108349606	2899.387	2716.605	2443.446	3824.925	3132.041	3801.559	3136.32716767359	0.416748233306106	0.12817150400794	3.25148898370022	0.00114802224475899	0.159989655609885	none
Pde2a	13.717952	16.69038	11.552934	9.683355	23.305387	2.140517	12.8484209605702	-0.254067917127568	1.0019337650103	-0.253577557719054	0.799821936384648	NA	none
Arap1	4656.265	5189.726	5479.942	4279.075	5652.063	5486.146	5123.8694496916	0.00848525951826449	0.135877754093983	0.0624477463205305	0.950206273062522	0.999642987303919	none
Clpb	2938.581	3229.098	3127.957	3940.157	3276.94	3646.371	3359.850743335	0.224909503411471	0.11317016027881	1.98735693982739	0.0468828558997943	0.999642987303919	none
Inppl1	10143.45	8861.61	10119.41	10104.58	10594.83	10379.37	10033.8741134315	0.093683618765007	0.0968110654274026	0.967695359527462	0.333196536362879	0.999642987303919	none
LOC103691225	9.798537	11.781445	18.292145	16.461703	20.265554	6.421552	13.8368228390432	0.11587617080684	0.857891534868111	0.135070887282568	0.892555827791759	NA	none
Anapc15	2632.867	2843.255	2484.844	2860.463	2575.752	2884.347	2713.58800396647	0.0637457515641306	0.11148316633746	0.571797103171362	0.567459440058178	0.999642987303919	none
Lrtomt	109.74362	90.32441	126.11953	113.29525	83.08877	85.6207	101.365379522694	-0.209246688997046	0.332853905025502	-0.628644236518764	0.529581992774671	NA	none
Lrrc51	68.58976	44.18042	58.72741	58.10013	81.06222	46.02112	59.4468438874691	0.111367416602789	0.44113856300336	0.252454502831439	0.800689776823717	NA	none
Lamtor1	3143.371	3745.518	3544.825	3730.028	3600.176	4044.508	3634.73754638205	0.124512764161185	0.113538062358547	1.09666099257516	0.272789614239532	0.999642987303919	none
Rnf121	2224.268	2141.278	1922.601	2094.51	2293.047	2170.485	2141.03134601904	0.0606312677837607	0.113608921539219	0.533684036097732	0.593560155797064	0.999642987303919	none
LOC102549471	1485.458	1240.979	1326.662	1368.258	1409.469	1399.898	1371.7874567024	0.0436289618660153	0.124109953304178	0.351534753696072	0.725187204380116	0.999642987303919	none
Numa1	11244.8	11779.48	13095.25	12206.84	12749.06	12659.02	12289.075073116	0.0585066548407131	0.096599487289142	0.60566216739423	0.544739111332959	0.999642987303919	none
Il18bp	1625.577	1734.818	1628.001	1580.324	1636.443	1567.929	1628.84867293238	-0.060113223094704	0.107040558167503	-0.561592952464201	0.57439338317998	0.999642987303919	none
Trpc2	19.597075	2.945361	3.850978	24.208387	8.106222	6.421552	10.8549291562962	0.556774126364113	1.13193821839835	0.491876780299838	0.622806453908221	NA	none
Nup98	15117.18	11448.62	12714	13660.31	14090.64	12718.95	13291.6181820838	0.0430749698374329	0.123250446679686	0.349491389263519	0.726720434146876	0.999642987303919	none
Pgap2	1685.348	1529.624	1714.648	1457.345	1677.988	1748.803	1635.62602072199	-0.0136222954731417	0.127023878476369	-0.107242005491714	0.914596991997792	0.999642987303919	none
Rhog	3314.845	3752.39	3398.488	2623.221	3224.25	3342.418	3275.93530582592	-0.187698244276175	0.128942929574786	-1.45566914677017	0.145484102902755	0.999642987303919	none
Stim1	3615.66	4283.537	4211.044	3885.93	4307.444	4075.545	4063.19343887731	0.0187457439713102	0.111959772809654	0.167432851111448	0.867029478548713	0.999642987303919	none
Trim21	4696.439	3511.852	3512.092	4552.145	4212.195	3311.38	3966.01736170454	0.0431987903916896	0.163391427376195	0.264388353081878	0.791480685225549	0.999642987303919	none
Rrm1	25829.92	24971.75	22955.68	27797.04	26061.5	25953.77	25594.9454369911	0.113838534581856	0.0911422273143823	1.24902076607351	0.211657478655502	0.999642987303919	none
LOC102555557	10.778391	10.799658	12.515678	10.65169	10.132777	5.351294	10.0382480232618	-0.380774551925769	0.914931141776867	-0.41617837074195	0.677279485659838	NA	none
Trim6	708.4343	851.2094	735.5368	627.4814	627.2189	788.7807	723.110231469382	-0.167985882149828	0.167605024085062	-1.00227235470324	0.316212070673065	0.999642987303919	none
Trim34	2390.843	2165.822	2158.473	2176.818	2106.604	1899.709	2149.71170950933	-0.118895793599102	0.114741670822161	-1.03620413357393	0.300106918759951	0.999642987303919	none
Trim5	5658.655	5114.129	4627.913	4735.161	4685.396	4102.302	4820.59252958135	-0.187503024471832	0.119079554360275	-1.57460300787273	0.115348108139907	0.999642987303919	none
Trim30c	19.597075	16.69038	4.813722	12.588361	20.265554	0	12.3258487835049	-0.32031295715297	1.25256402782832	-0.255725815237025	0.798162560126582	NA	none
Trim30	5151.091	3848.605	3673.833	4036.991	3884.907	2573.972	3861.56648715764	-0.271872601546693	0.190857542611152	-1.42447921013317	0.154307799072002	0.999642987303919	none
RGD1561034	138.15938	64.79795	115.52934	119.10526	95.2481	111.30691	107.357822796993	0.0321628831492682	0.374827684989444	0.0858071173429305	0.931619748528006	NA	none
Fam160a2	3031.667	2327.817	2529.13	2856.59	2460.238	2764.478	2661.65342675183	0.0348390492787478	0.135933778356968	0.25629427578522	0.797723616945106	0.999642987303919	none
Prkcdbp	5998.665	8067.344	8761.938	6857.752	7139.555	8683.009	7584.71033287831	-0.00941329664083942	0.158443441598964	-0.0594110841436112	0.952624684785376	0.999642987303919	none
Hpx	916.1632	493.8389	304.2273	472.5477	327.2887	253.6513	461.286188121919	-0.701871072478643	0.36416813531077	-1.92732698010409	0.0539388932753278	NA	none
Apbb1	2126.283	3407.783	3443.737	1959.911	3288.086	3101.61	2887.90157622842	-0.104759164246044	0.223535508289623	-0.468646637161168	0.639322235812139	0.999642987303919	none
Smpd1	7812.374	9354.467	9301.075	7646.945	8709.122	8764.349	8598.05521177931	-0.0754280367250336	0.115358129777312	-0.653859739843567	0.513202174088424	0.999642987303919	none
Tpp1	3893.939	3843.696	3948.215	3890.772	3961.916	3905.374	3907.3186820376	0.008878963492866	0.0872034505295604	0.101818946830048	0.918900386412779	0.999642987303919	none
Arfip2	3068.902	3143.682	3019.167	2948.582	3019.568	3241.814	3073.61892400744	-0.00351372752144041	0.0976123927920402	-0.0359967358747806	0.971284961663671	0.999642987303919	none
Dnhd1	1511.9143	730.4496	845.2897	1185.2426	749.8255	748.1108	961.805421781375	-0.202317803920205	0.279253244357806	-0.72449580446405	0.46876140199416	0.999642987303919	none
Trim3	2894.488	3060.23	3260.816	2355.96	2895.948	3281.413	2958.14248702259	-0.111162135769286	0.142344312255657	-0.780938374057641	0.434838740929482	0.999642987303919	none
Timm10b	472.2895	595.9447	576.684	748.5233	494.4795	671.0522	593.16220965446	0.218718002892608	0.204297856231034	1.07058393527765	0.284356549951014	0.999642987303919	none
Rrp8	1006.3098	774.63	829.8858	1152.3192	931.2022	727.7759	903.687148670006	0.10715614506022	0.198950411933256	0.538607304297359	0.590157846465991	0.999642987303919	none
Ilk	9717.21	11324.91	10411.12	10341.82	10203.71	11419.66	10569.7386816092	0.0232629824339546	0.103462439401009	0.224844712425442	0.822100081033016	0.999642987303919	none
Taf10	1357.097	1566.932	1401.756	1587.102	1346.646	1643.917	1483.90847703302	0.0816041741149066	0.135070304004662	0.604160734783644	0.545736783428748	0.999642987303919	none
Mrpl17	4052.675	4185.358	3954.954	4845.551	3915.305	3963.168	4152.83524848071	0.0616223947719135	0.118831401259558	0.518569958098152	0.604060663227887	0.999642987303919	none
Ppfibp2	0	10.799658	10.590189	20.335045	15.199166	4.281035	10.2008487693175	0.897924908186924	1.29078951648654	0.695640068902192	0.486654266243536	NA	none
LOC499235	79.36815	69.70688	85.68426	113.29525	92.20827	71.70733	85.3283583608168	0.240982131192954	0.357700983973086	0.673697143676535	0.500503878189678	NA	none
Tub	42.13371	48.10757	52.95095	50.35345	64.84977	72.77759	55.195505684014	0.391371599919452	0.418622471741844	0.934903466340438	0.349838050548981	NA	none
LOC108349532	854.4325	779.5389	674.8839	772.7317	870.4055	975.0057	821.166370470432	0.181095952593556	0.163485481319428	1.10771886978587	0.267983247402523	0.999642987303919	none
Eif3f	10496.19	12273.32	10572.86	11099.06	10466.15	11671.17	11096.4585436439	-0.00460400257117864	0.105537988107354	-0.0436241267598866	0.965204019628449	0.999642987303919	none
Lmo1	3339.342	4389.57	3758.555	3320.422	3463.383	3531.854	3633.85421666066	-0.155255330461762	0.12654361729312	-1.22689183210351	0.219863248898371	0.999642987303919	none
Tmem9b	3304.067	3587.45	3155.876	3354.314	2983.09	3144.42	3254.86949027554	-0.0835098666708808	0.107674288467073	-0.775578532812114	0.437997879611501	0.999642987303919	none
Nrip3	1281.649	1227.234	1070.572	1290.791	1357.792	1374.212	1267.04164952018	0.168426279933345	0.128026061434323	1.31556245694356	0.188320941430118	0.999642987303919	none
Scube2	59.77108	17.67217	78.94505	45.51177	69.91616	24.61595	49.4053622023323	-0.158693798571504	0.649593767242988	-0.244296984629385	0.807000818658634	NA	none
Trim66	363.5257	171.8127	210.841	249.8306	223.9344	189.4358	234.896706016732	-0.169606087301431	0.317489691098107	-0.534209746196203	0.593196426858828	NA	none
St5	7927.997	7953.457	8370.101	7446.5	8042.385	8213.165	7992.26742359169	-0.0331211774327421	0.0908249601641265	-0.364670431706108	0.715357432898608	0.999642987303919	none
Akip1	733.9105	894.408	996.4406	964.4621	778.1973	941.8277	884.874349200688	0.032414109257859	0.171156883073798	0.189382446535223	0.849793081161354	0.999642987303919	none
Rpl27a	17163.12	20785.41	21123.58	20467.71	18143.75	21932.81	19936.063046402	0.0355011859850502	0.121739441621159	0.291616139455661	0.770580134051786	0.999642987303919	none
Adm	1323.7824	1104.5104	995.4778	1641.3286	820.7549	1075.61	1160.24403998481	0.0474729690498179	0.237179807054747	0.200156031996686	0.841358552681672	0.999642987303919	none
LOC108349612	9.798537	7.854297	13.478423	30.0184	0	5.351294	11.0834917280795	0.187144439791167	1.33627846849602	0.140048982456327	0.888621289311615	NA	none
Ampd3	226.34621	180.64882	144.41167	81.34018	197.58915	128.43104	159.79451418677	-0.43724135214059	0.372212402741539	-1.17470924912786	0.240111057753344	NA	none
rnf141	3267.812	3350.839	3696.939	3342.694	3558.631	3602.491	3469.90108498191	0.0259970303476618	0.103210786139659	0.25188288278789	0.801131590665499	0.999642987303919	none
Mrvi1	41.153857	4.908935	3.850978	22.271716	0	9.632328	13.6363024910014	-0.643686431184217	1.3868300361479	-0.464142262863111	0.642545824006527	NA	none
Ctr9	8436.541	8406.061	7727.95	8865.111	8736.48	8132.896	8384.17319969002	0.0668224351432422	0.0931106109535587	0.717667239629344	0.472962487555099	0.999642987303919	none
LOC103691206	71.52932	143.34091	92.42347	59.06846	81.06222	150.90648	99.7218106371673	-0.0799545364181749	0.457096142791612	-0.174918422916174	0.861143734053058	NA	none
Sbf2	4501.448	4131.36	4754.032	4745.812	5286.27	4654.555	4678.91290721125	0.133689161959653	0.108076148901309	1.23699043053184	0.2160906353269	0.999642987303919	none
Dennd5a	12244.25	11965.04	12938.32	13586.72	14494.94	13727.14	13159.4008978828	0.170529053678844	0.0865321574203112	1.97070151447324	0.0487580272218123	0.999642987303919	none
LOC108349590	59.77108	20.61753	31.77057	32.92341	16.21244	12.8431	29.0230215074608	-0.852520230436476	0.695542030318863	-1.22569189678681	0.220314640717438	NA	none
Tmem41b	3097.318	3205.535	3314.729	3237.146	3675.158	3712.727	3373.76882056981	0.143598354293656	0.105644977689241	1.35925396014619	0.174066127678814	0.999642987303919	none
Ipo7	17148.42	12878.1	13197.3	17593.69	14699.62	12812.07	14721.5327902487	0.0615055365876661	0.153445611317465	0.40082955817105	0.688545615202624	0.999642987303919	none
Zfp143	1412.949	1172.254	1246.754	1269.488	1250.385	1153.739	1250.92805924928	-0.0607196028340736	0.13156133611953	-0.461530755349784	0.644417861212583	0.999642987303919	none
Wee1	4392.684	4096.016	3472.619	4554.082	4041.965	3687.041	4040.73451856753	0.0384169647665047	0.132984933016838	0.28888208532346	0.772671613376056	0.999642987303919	none
Swap70	3274.671	4049.872	3680.572	3323.327	3711.636	3657.074	3616.19210603754	-0.0416951694741198	0.119085549760838	-0.350127866545161	0.726242738422754	0.999642987303919	none
LOC100911864	159.71616	72.65224	98.19994	74.56183	91.19499	59.93449	92.7099423130267	-0.549986570005959	0.413166613514507	-1.33114959441573	0.18313979308314	NA	none
Usp47	11796.46	10409.89	11016.69	10967.37	10852.2	10011.2	10842.3007450207	-0.0617297523923786	0.0963810346541427	-0.640476133234012	0.521863100661747	0.999642987303919	none
Dkk3	619.2676	966.0785	872.2465	547.1095	783.2637	914.0009	783.661115335192	-0.131347985871255	0.233284582306309	-0.563037576562994	0.573409296692468	0.999642987303919	none
Eif4g2	101258.09	92755.31	89289.74	105868.12	100399.61	94645.12	97369.3303900652	0.0870040772575158	0.0950855714562083	0.915008196565191	0.360187327147905	0.999642987303919	none
LOC103691207	77.40845	57.92544	71.24309	60.0368	36.478	77.05863	63.3583998184729	-0.252178595009663	0.441421904862882	-0.571286998292476	0.56780511360785	NA	none
Mical2	18763.22	17579.88	20072.26	16540.14	18431.52	17313.58	18116.7655442993	-0.109696927907808	0.0970211351891173	-1.13064980835344	0.258202514539005	0.999642987303919	none
Micalcl	158.7363	148.2498	254.1645	106.5169	178.3369	195.8573	173.643636791723	-0.224378450344142	0.345274894205931	-0.649854519136618	0.515786198650149	NA	none
LOC108349616	77.40845	115.85087	134.78423	91.99187	111.46055	95.25302	104.45816517498	-0.135416793013786	0.345984467054441	-0.391395585376028	0.695504854954105	NA	none
Parva	14242.17	14137.73	14508.56	14998.55	15021.84	15919.03	14804.6475961149	0.0991200056095146	0.081359692319032	1.21829376174187	0.223112359829447	0.999642987303919	none
Arntl	1883.279	1710.273	1772.413	1450.567	2017.436	1543.313	1729.54667995026	-0.0986741912535981	0.152768060105101	-0.645908517694814	0.518338603040065	0.999642987303919	none
Btbd10	2959.158	2925.725	2843.947	3067.687	2554.473	2795.516	2857.75110317896	-0.0522745887839125	0.111332315910582	-0.469536525458587	0.638686183308946	0.999642987303919	none
Far1	5747.822	5364.485	5108.322	5365.547	5380.505	4831.148	5299.63802530572	-0.0583156265026081	0.102140500293347	-0.570935391300473	0.56804343942029	0.999642987303919	none
Tead1	36690.62	29616.59	35853.57	30493.85	39326.32	32003.95	33997.4832073047	-0.00476469837670853	0.133208519669854	-0.0357687210136215	0.971466774114797	0.999642987303919	none
LOC501266	211.6484	211.0842	337.9233	333.1074	241.1601	278.2673	268.865117791105	0.164586058785517	0.271726899958976	0.605703957945885	0.544711355307838	NA	none
Spon1	239.0843	457.5128	463.0801	146.2187	452.9351	447.3681	367.699852524631	-0.148663396191079	0.397583252264933	-0.373917652074579	0.708465583055647	NA	none
Rras2	8712.859	8336.354	6813.343	9475.163	7220.617	7729.408	8047.9573643489	0.033673479905823	0.141951183265298	0.237218733449296	0.812487103848433	0.999642987303919	none
Ythdc2	2518.224	2100.043	2377.016	2518.641	2303.18	2029.211	2307.71901887668	-0.0298861989369894	0.132082606967649	-0.226268996525102	0.82099221029275	0.999642987303919	none
Pde3b	486.0075	645.0341	714.3564	528.7112	730.5732	767.3755	645.342976493834	0.134731188362109	0.214129504462555	0.629204222464677	0.529215364857875	0.999642987303919	none
Nucb2	2435.916	4000.782	3388.861	2564.152	2869.602	3331.715	3098.50491058185	-0.16480039432884	0.183400382288973	-0.898582610744913	0.36887502450054	0.999642987303919	none
LOC100911093	251.8224	297.4815	217.5803	295.3423	246.2265	264.3539	262.134475256323	0.0720449834828023	0.225133215966784	0.320010457690223	0.748960402998969	NA	none
Copb1	15494.43	15612.38	15236.39	16519.8	16109.09	16115.96	15848.0078810042	0.0729022530795714	0.0775698877487426	0.939826718786932	0.347306451230078	0.999642987303919	none
LOC102548665	149.91762	91.3062	91.46073	98.77022	107.40744	33.17802	95.3400369821211	-0.473380396038482	0.483746189428148	-0.978571834535958	0.327791581565447	NA	none
Psma1	12655.79	12332.23	10970.47	13039.61	10977.85	11528.83	11917.4624584055	-0.0165987457468918	0.110217642330051	-0.150599717032471	0.880291484621627	0.999642987303919	none
Pik3c2a	8606.055	6281.474	6885.549	7455.215	8064.677	5911.039	7200.6681011826	-0.0228034437815139	0.156559630850736	-0.145653407954537	0.884195004069311	0.999642987303919	none
Rps13	12716.54	16620.67	13588.18	15202.87	12818.98	15607.58	14425.8028052686	0.0234679247880697	0.133331693778147	0.176011600266014	0.8602848290303	0.999642987303919	none
Plekha7	537.9397	575.3272	766.3446	616.8297	726.5201	552.2535	629.202474513471	0.0122780914699043	0.198523866129319	0.0618469290836111	0.950684730987796	0.999642987303919	none
RGD1311703	6304.379	6814.584	6438.835	6109.229	6376.557	6682.695	6454.37977522407	-0.0290604755204324	0.0923283693584843	-0.31475131340833	0.752950480390984	0.999642987303919	none
LOC100912427	2699.497	4557.456	3564.08	2785.901	2529.141	3404.493	3256.76133229961	-0.311584213782912	0.191028459175958	-1.6310879286102	0.102871767434418	0.999642987303919	none
Rps15a	13619.97	17385.49	15077.54	17803.82	14240.6	16851.22	15829.7730290665	0.0854784547181987	0.130117613644192	0.65693223480059	0.511224490225094	0.999642987303919	none
Arl6ip1	10160.103	10382.398	9875.833	11457.345	10206.746	10589.14	10445.261002787	0.0845350428834914	0.0910373149122788	0.928575749020577	0.353108994578372	0.999642987303919	none
Syt17	19.59707	89.34262	68.35486	31.95507	34.45144	56.72371	50.0707968093687	-0.527339542141259	0.618760645487564	-0.852251263856206	0.394074649432123	NA	none
Itpripl2	978.8739	646.0159	1093.6777	822.1168	818.7284	640.0147	833.237905808119	-0.253096842765668	0.216337999535439	-1.16991394627465	0.242035600935281	0.999642987303919	none
Coq7	383.1228	555.6915	503.5154	493.8511	382.0057	579.01	482.866068447737	0.0121980592588953	0.226010665549235	0.0539711664900966	0.956958136555453	NA	none
Smg1	21351.01	13581.06	17968.66	18033.31	18789.21	15318.61	17506.9782812574	-0.0208544955700914	0.162321066484453	-0.128476826956339	0.897771635643124	0.999642987303919	none
LOC361635	3577.446	3539.342	3781.66	3390.143	3615.375	3649.582	3592.25804953491	-0.0326679022199614	0.095666231900068	-0.341477881705281	0.732743853139073	0.999642987303919	none
Iqck	199.8902	334.7894	295.5626	242.0839	292.8373	338.2018	283.89416480935	0.0720752318144821	0.264314890307785	0.272686989864828	0.785093836416667	NA	none
Gprc5b	553.6174	331.844	496.7762	378.6192	520.8247	513.7242	465.900940211199	0.0315403583943052	0.241205613093638	0.130761295269116	0.895964141934294	NA	none
LOC102550985	151.87733	128.61411	204.10183	78.43517	231.02732	146.62544	156.78020009411	-0.0881093492784673	0.406520534624898	-0.216740217956682	0.828410803516205	NA	none
Gde1	1015.128	1098.62	1076.348	1160.066	1103.459	1317.488	1128.51838939144	0.166531465295483	0.131718316800438	1.26429997999282	0.206122376778351	0.999642987303919	none
Ccp110	3590.184	2654.752	2722.641	3149.995	2849.337	2697.052	2943.99365323989	-0.0442051916502509	0.146876722173578	-0.300967988637501	0.76343890479165	0.999642987303919	none
Knop1	520.3023	260.1736	408.2037	487.0727	353.6339	264.3539	382.290023397401	-0.104662798738836	0.30526828650341	-0.34285513224338	0.73170744733864	NA	none
Acsm4	14.69781	26.50825	26.95685	22.27172	21.27883	11.77285	20.5810493795973	-0.299082741599369	0.695477719137639	-0.430039285759174	0.667167063902475	NA	none
Acsm3	52.9121	59.88901	56.80193	90.0552	60.79666	57.79397	63.0414783634776	0.300252373894153	0.404676002806041	0.741957446975332	0.458113118025194	NA	none
Exnef	512.4635	586.1269	595.9388	597.463	657.6172	636.8039	597.73556272914	0.158762745873994	0.153043775852326	1.03736819736587	0.299564293850908	0.999642987303919	none
Lyrm1	238.1045	203.2299	170.4058	115.2319	169.2174	217.2625	185.575328771355	-0.287243857801795	0.309550769911348	-0.92793779154243	0.353439839569743	NA	none
Tmem159	1062.1615	1053.4575	947.3406	957.6838	982.8794	1132.3337	1022.64273842884	0.00441173210674726	0.13772335157247	0.0320332903343978	0.974445502665113	0.999642987303919	none
Thumpd1	3663.673	2999.359	3062.49	3587.683	3042.873	3018.13	3229.03471777747	-0.0113276972962034	0.130516427434293	-0.0867913527736288	0.930837361173944	0.999642987303919	none
Eri2	1676.53	1494.28	1502.844	1547.4	1285.849	1316.418	1470.55358850555	-0.171319090312646	0.132054890917145	-1.29733241323213	0.194516836396172	0.999642987303919	none
Dcun1d3	1306.145	1264.542	1508.621	1207.514	1429.735	1227.587	1324.02388609557	-0.0779721810351384	0.138887072463354	-0.561407045682467	0.574520082015508	0.999642987303919	none
LOC108349819	10.778391	13.745019	3.850978	24.208387	8.106222	8.56207	11.5418443945333	0.530342951808736	0.987518078187144	0.537046322009946	0.591235617476498	NA	none
Dnah3	25.476197	14.726806	11.552934	30.0184	7.092944	8.56207	16.2382251206511	-0.176336070418328	0.888555735988402	-0.198452458609338	0.842691077467207	NA	none
Anks4b	3.919415	10.799658	10.590189	25.176723	12.159332	10.702587	12.2246506882894	0.926471783235825	0.921527101846585	1.00536574711621	0.314720767032644	NA	none
Eef2k	1256.172	1683.765	2025.614	1511.572	1853.285	1893.288	1703.94933000981	0.082437031978796	0.185874782838066	0.443508423897473	0.657398027482273	0.999642987303919	none
Pdzd9	64.67035	38.2897	27.91959	53.25845	28.37178	27.82673	40.0560977254132	-0.25573696531162	0.575926385477485	-0.444044537219103	0.657010384248877	NA	none
LOC102555900	1180.724	1382.356	1076.348	1332.43	1357.792	1349.596	1279.87437671705	0.150626684111875	0.137456466236454	1.09581373824034	0.273160295070905	0.999642987303919	none
Vwa3a	57.81137	48.10757	76.05682	105.54857	86.1286	32.10776	67.6267808911401	0.299906677714398	0.514219730960256	0.583226701850494	0.559740698139638	NA	none
Uqcrc2	7756.522	8299.046	7537.327	8156.29	7643.154	7530.34	7820.44643964233	-0.0161315652152042	0.0927923779094968	-0.17384580047014	0.861986648826286	0.999642987303919	none
LOC102547219	437.0148	420.2049	498.7016	402.8276	526.9044	354.2556	439.984812830556	-0.0784525068416939	0.20866745286726	-0.375969063520413	0.706939895289966	NA	none
Polr3e	2923.884	2301.309	2311.55	2981.505	2270.755	2356.71	2524.28532058101	0.0139039295265693	0.155134213484301	0.0896251652958313	0.928585085866765	0.999642987303919	none
LOC108349629	59.77108	27.49004	33.69606	26.14506	55.73027	35.31854	39.6918403663392	-0.0459795846916206	0.573543580568479	-0.0801675517770542	0.936103997004291	NA	none
Cdr2	3682.29	3870.205	3778.772	4357.51	3893.013	3918.217	3916.66780458625	0.102959717976897	0.099154958269555	1.03837185526314	0.299096967397456	0.999642987303919	none
Mettl9	5770.359	6614.299	6293.461	6626.32	6121.211	6883.904	6384.92553103101	0.0717928783119105	0.103082966839424	0.696457237438118	0.486142528574214	0.999642987303919	none
Igsf6	132.28026	47.12578	118.41757	120.0736	124.63316	36.3888	96.4865266900595	-0.0823601681784149	0.544844232078433	-0.151162778881283	0.879847310995044	NA	none
Usp31	1962.647	946.4427	1216.909	1542.5584	1176.4154	874.4014	1286.56233557413	-0.19917633252885	0.268859904191326	-0.740818282770466	0.458803628234961	0.999642987303919	none
Scnn1b	32.33517	11.78144	24.06861	27.11339	30.39833	14.98362	23.446762839192	0.0898407031042359	0.699195622601573	0.128491512532581	0.897760014566957	NA	none
Cog7	2120.403	2099.061	1980.365	1953.133	2059.994	2088.075	2050.1717722332	-0.0232136359504832	0.103629580264422	-0.22400588607279	0.822752723188098	0.999642987303919	none
Gga2	3842.007	4760.685	4846.456	4531.81	4622.573	4911.417	4585.8246512472	0.064623895014751	0.121853020619703	0.530342987692024	0.595874146884382	0.999642987303919	none
Ears2	413.4983	266.0643	332.1469	428.0043	391.1252	383.1526	368.998586065301	0.249168763495384	0.218871222347394	1.13842633500672	0.254942502638508	NA	none
Ubfd1	4957.08	5007.114	4715.523	5104.096	4817.122	5097.642	4949.76289536405	0.0329598834995722	0.0902329937122796	0.365275296136902	0.714905917088077	0.999642987303919	none
Ndufab1	3840.047	4431.787	4100.329	4544.398	3694.41	4603.183	4202.35900526678	0.0537588259091214	0.125343427902391	0.428892258722851	0.668001634106045	0.999642987303919	none
Palb2	1097.4362	814.8833	809.6681	952.8421	999.0918	706.3707	896.715374588928	-0.0338259008546301	0.194720174086265	-0.173715440700277	0.86208910210561	0.999642987303919	none
Dctn5	2865.092	2917.871	2387.606	2386.947	2275.822	2195.101	2504.73985455902	-0.252555647950194	0.121805066947701	-2.0734412309681	0.0381312351294425	0.999642987303919	none
Plk1	12471.58	13123.55	12843.01	12293.99	13342.84	15077.8	13192.1283925516	0.0829625787399422	0.105673862269463	0.785081352741623	0.432405872060323	0.999642987303919	none
Rbbp6	7050.048	5481.317	5277.765	6825.797	6305.627	5384.472	6054.17094450569	0.0562176812696553	0.145960107814885	0.385157849711606	0.70012046989829	0.999642987303919	none
LOC103691222	15.67766	8.836084	11.552934	4.841677	14.185888	10.702587	10.9661382752983	-0.280879959311695	0.923839981793013	-0.304035292742533	0.76110100335737	NA	none
Tnrc6a	7698.711	6467.031	7550.805	6535.296	7057.479	6366.969	6946.04861777292	-0.121694860624372	0.109327288378733	-1.11312429338589	0.265655051430993	0.999642987303919	none
Lcmt1	1474.68	1622.894	1457.595	1444.757	1334.487	1509.065	1473.91285156098	-0.0871572081380294	0.120318065888572	-0.72439003647837	0.468826314984009	0.999642987303919	none
LOC100911588	567.3353	213.0478	247.4253	475.4527	553.2496	204.4194	376.821700689434	0.263130172524417	0.413031637027438	0.637070260327144	0.524079079080118	NA	none
Arhgap17	6221.091	7273.079	7202.292	6176.044	7962.336	7288.462	7020.55053365089	0.0499895494649266	0.127339843897241	0.392568012767996	0.694638568782604	0.999642987303919	none
LOC691716	36.25459	45.1622	47.17448	44.54343	39.51783	46.02112	43.1122767456805	0.0163457839222634	0.455028267822926	0.03592256806477	0.971344100765525	NA	none
Nupr1	1482.519	3043.54	2265.338	1783.674	2271.769	2415.574	2210.40214434444	-0.0697980078661544	0.229084309089236	-0.304682621623665	0.760607886624587	0.999642987303919	none
Il4r	1117.0333	1076.0386	1026.2856	885.0586	965.6536	1063.8372	1022.31782531524	-0.143828395411721	0.134697758545781	-1.06778610842909	0.285617005722417	0.999642987303919	none
Nsmce1	1397.271	1957.683	1754.12	1790.452	1576.66	1969.276	1740.91062293419	0.0627133015337479	0.160079039737385	0.391764603514807	0.695232150954403	0.999642987303919	none
Kdm8	1508.975	1275.341	1307.407	1480.585	1191.615	1196.549	1326.74532401621	-0.0805706153806138	0.146943736960478	-0.548309285221758	0.583479552849433	0.999642987303919	none
LOC361646	1355.138	1195.817	1332.438	1338.24	1430.748	1330.332	1330.45201173405	0.0780629598554645	0.120682469936839	0.646845891506197	0.51773168787012	0.999642987303919	none
Gtf3c1	11516.22	10336.25	11682.9	11462.19	11810.76	11477.45	11380.9643369136	0.0513398573249424	0.0921545974307271	0.557105763101344	0.57745517022615	0.999642987303919	none
Sbk1	240.0642	173.7763	205.0646	181.0787	202.6555	190.506	198.857563227566	-0.108200783911967	0.243905868985958	-0.443616975523439	0.657319530468117	NA	none
Spns1	2643.645	2669.479	2702.424	2736.516	2506.849	2722.738	2663.6085784063	-0.0089336757167118	0.09885618630479	-0.0903704264816346	0.927992856760006	0.999642987303919	none
Lat	34.29488	18.65395	18.29215	12.58836	46.61077	48.16164	29.7669596316573	0.590007679283621	0.703697703989433	0.838439113753994	0.401784129749874	NA	none
Nfatc2ip	1190.5223	931.7159	1200.5424	1118.4275	1099.4063	1050.994	1098.60140685733	-0.0235759281839365	0.147722609136902	-0.159595936747146	0.873199379960358	0.999642987303919	none
Xpo6	14823.23	14017.96	13030.75	13618.67	13739.03	13749.61	13829.8743332111	-0.0265842586709739	0.0901351876918113	-0.294937630372173	0.768041524996598	0.999642987303919	none
Rabep2	1640.275	1954.738	1844.618	1786.579	1734.731	2144.798	1850.95674897396	0.0586555747175799	0.137001825496884	0.428137176310208	0.668551251888421	0.999642987303919	none
Atp2a1	28.41576	19.63574	25.9941	36.79675	18.239	19.26466	24.7243341358969	0.00712795957988764	0.640721062134249	0.0111249028651319	0.991123794855506	NA	none
Sh2b1	3606.842	3597.268	4136.913	4267.454	4199.023	4236.084	4007.26395634767	0.163545287598062	0.10306614787688	1.58679926403604	0.112558115584153	0.999642987303919	none
Tufm	6314.178	6927.49	6348.337	7167.619	6431.274	6827.18	6669.34622052466	0.0603236871247425	0.0971289559554604	0.621068007283067	0.534554878082806	0.999642987303919	none
Atxn2l	22596.41	18649.05	20748.11	17865.79	19457.97	20940.68	20043.0003651399	-0.0895252559282941	0.111967110790731	-0.799567438116887	0.423961459574446	0.999642987303919	none
NEWGENE_69363	1402.171	2938.489	2136.33	1646.17	2154.228	2267.878	2090.87772133527	-0.0941223318189382	0.23513110157059	-0.400297243496225	0.688937597989153	0.999642987303919	none
Sgf29	1192.482	1248.8331	1086.9385	941.2221	1140.9507	1173.0035	1130.5716674164	-0.116491642493395	0.144190362358853	-0.807901725106128	0.419147158146297	0.999642987303919	none
Sult1a1	59.77108	48.10757	53.91369	46.4801	29.38505	75.98837	52.2743101057089	-0.0931677696064201	0.498617415503593	-0.186852217169997	0.851776504442289	NA	none
Slx1b	867.1706	932.6977	964.67	943.1588	956.5341	919.3522	930.597232198945	0.0281947303798294	0.126342198213641	0.223161625952977	0.823409716880023	0.999642987303919	none
RGD1565363	1357.097	1851.65	1847.507	2015.106	1375.018	1592.545	1673.15390884586	-0.0210252054129068	0.183669975211946	-0.114472740515399	0.908863054247803	0.999642987303919	none
Eif3c	36644.57	40992.56	36514.97	39782.13	40624.33	40729.77	39214.720034199	0.0856724319976021	0.0889773125597136	0.96285704223879	0.335619269991959	0.999642987303919	none
Ypel3	193.0312	329.8805	487.1487	183.0154	455.975	391.7147	340.127568688877	0.0287037748848818	0.383422429060001	0.0748620130419912	0.940324500910712	NA	none
Mapk3	11577.95	15077.3	13502.49	9616.54	13144.24	14025.74	12824.0442716792	-0.126539679744983	0.158308153731274	-0.799325093259459	0.424101932282766	0.999642987303919	none
Tbx6	27.4359	15.70859	20.21763	35.82841	23.30539	16.05388	23.0916354594356	0.249271557364614	0.669462183580735	0.372345986790981	0.709635263548918	NA	none
Ppp4c	5789.956	6215.694	6131.72	6209.935	5372.398	5653.106	5895.46827492637	-0.0735368229387427	0.100542117306294	-0.731403166244431	0.464532931874722	0.999642987303919	none
Aldoa	66077.42	77404.09	72108.6	78970.66	72284.19	82447.38	74882.0572103956	0.116378479917613	0.102216493451585	1.13854893655431	0.25489133684334	0.999642987303919	none
LOC103691235	42.133711	4.908935	30.807824	23.240052	20.265554	35.318537	26.1124354864444	0.0167832316587547	0.808155781340821	0.0207673223978049	0.983431265063441	NA	none
Fam57b	105.8242	102.10585	76.05682	92.96021	136.79249	86.69096	100.071754150169	0.156562393661408	0.353719975440219	0.442616771830767	0.65804295142053	NA	none
Kctd13	609.469	587.1087	530.4722	566.4763	649.511	625.0311	594.678042587612	0.0920552847028247	0.154596883211844	0.595453690852755	0.551540245358821	0.999642987303919	none
Cdipt	4251.585	4641.889	4438.252	4874.601	3975.088	4517.562	4449.82966318793	0.00388059706729928	0.113349536630296	0.0342356676759637	0.972689224509998	0.999642987303919	none
Doc2a	43.11356	45.1622	86.647	51.32178	63.8365	35.31854	54.2332645131181	-0.216642532797344	0.499809266400872	-0.433450412709208	0.664687583145513	NA	none
Ino80e	2746.53	2803.002	2842.984	2727.801	2865.549	2946.422	2822.04820100124	0.0249890318392668	0.0961809126374821	0.25981279605293	0.79500818000802	0.999642987303919	none
Taok2	13592.53	12628.73	14922.54	12975.7	13821.11	13935.84	13646.0732802096	-0.014514634670418	0.100260918600488	-0.144768618450972	0.884893560011055	0.999642987303919	none
Hirip3	5205.963	5714.001	5861.188	4964.656	5199.128	5720.533	5444.24480103213	-0.0793300852504563	0.105742260207388	-0.750221199120099	0.453121493134945	0.999642987303919	none
LOC108349643	13.717952	8.836084	9.627445	8.715019	25.331943	2.140517	11.3948266967211	0.17100519255864	1.06519402359855	0.160539008640822	0.872456495645615	NA	none
Prrt2	19.59707	126.65053	153.07637	61.00514	109.43399	158.39829	104.693566002588	0.134821890452147	0.628077810620531	0.21465794233193	0.830034015308829	NA	none
Mvp	6629.69	7108.138	7572.948	5508.861	6596.438	6663.431	6679.91767409037	-0.183332173161374	0.115811130898368	-1.58302722492417	0.113415259264998	0.999642987303919	none
Pagr1	1298.306	1553.187	1585.64	1330.493	1476.346	1522.978	1461.15837100214	-0.035517949337959	0.135294732691041	-0.262522779944935	0.792918425191454	0.999642987303919	none
Maz	7407.694	7619.649	7287.976	6965.237	7407.06	8182.128	7478.29073921075	0.0153052937416803	0.0997436101707476	0.153446358272773	0.87804628911526	0.999642987303919	none
Spn	71.52932	14.72681	21.18038	31.95507	23.30539	16.05388	29.791807777929	-0.589378658243557	0.753753295813421	-0.781925149139843	0.434258564082437	NA	none
Kif22	9451.669	11011.724	10736.527	11065.17	10905.908	11956.93	10854.6545355266	0.120907807077662	0.102094554091517	1.18427283564293	0.236305078210725	0.999642987303919	none
LOC108349644	20.576929	25.526464	25.994101	23.240052	5.066389	19.264657	19.9447650641969	-0.599313587572497	0.774190851202567	-0.774116080862451	0.438862148696185	NA	none
Znf48	1252.253	1277.305	1465.297	1206.546	1504.717	1438.428	1357.42437823845	0.0546250610350946	0.142257412009846	0.38398745108138	0.700987748457746	0.999642987303919	none
Cd2bp2	7415.533	7037.45	7606.644	7223.783	6877.116	7443.649	7267.36246577973	-0.0341136936177065	0.0902551304369944	-0.37796957859942	0.70545319327094	0.999642987303919	none
Tbc1d10b	7101	7670.702	8527.028	7521.062	8517.612	8432.568	7961.66212816825	0.0707881418995967	0.110959082350949	0.637966179962653	0.523495695679945	0.999642987303919	none
Mylpf	57.81137	29.45361	24.06861	33.89174	33.43816	20.33492	33.1664027501662	-0.343037933933902	0.604911931067293	-0.567087399530463	0.570654803289557	NA	none
Zfp771	3453.005	4564.328	3567.931	3493.754	3818.03	3924.639	3803.6145354692	-0.0441477923092486	0.135899721232187	-0.324855650246855	0.745290323874392	0.999642987303919	none
Dctpp1	1335.541	1692.601	1639.554	1639.392	1368.938	1747.732	1570.62633899124	0.0269656040872243	0.152221522783747	0.177147118187308	0.859392832177424	0.999642987303919	none
Itgal	32.33517	18.65395	30.80782	0	14.18589	32.10776	21.3484334112958	-0.825140732577525	1.08585080232226	-0.759902493798259	0.447312870860898	NA	none
Sephs2	1624.598	2030.336	1966.887	2155.515	1975.892	2234.7	1997.98777195348	0.179317786673626	0.131393592081442	1.36473768494341	0.172335510689842	0.999642987303919	none
Znf768	834.8354	1081.9293	1001.2543	865.6919	961.6005	933.2656	946.429509526816	-0.0801483403687588	0.150874113571412	-0.531226586665728	0.595261771364518	0.999642987303919	none
LOC102547029	216.5477	145.3045	251.2763	187.8571	183.4033	157.328	190.286142108536	-0.213809283598471	0.286123047818756	-0.747263407224393	0.454904576293868	NA	none
LOC102553962	189.1118	165.922	188.6979	237.2422	157.058	149.8362	181.311360434954	0.0021327507594805	0.281640055119996	0.00757261163924929	0.993957987834117	NA	none
LOC102553866	147.9579	168.8674	197.3626	135.567	187.4564	176.5927	168.967323317042	-0.0422470479603751	0.272988664237933	-0.154757517416742	0.877012483813179	NA	none
LOC102554302	350.7876	420.2049	481.3722	404.7642	443.8156	589.7125	448.442860209776	0.199031847427134	0.219197293083347	0.908003217683231	0.363876521640431	NA	none
Zfp689	610.4489	647.9795	640.2251	580.033	716.3873	780.2186	662.548719448494	0.128764349464675	0.166928918893278	0.771372332118185	0.440486269875605	0.999642987303919	none
Prr14	1466.841	1664.129	1562.534	1221.071	1438.854	1541.173	1482.43372558701	-0.160187696671772	0.136658725600211	-1.17217320714957	0.241127523015795	0.999642987303919	none
Fbrs	5860.505	5647.239	6101.875	5546.626	6092.839	6065.156	5885.70659491401	0.00769864530127121	0.0945989561937102	0.0813819265141436	0.935138221982201	0.999642987303919	none
Tmem265	533.0404	660.7427	481.3722	433.8143	557.3027	544.7617	535.172348232983	-0.125500473131721	0.19628253733454	-0.639386849365111	0.522571301851525	0.999642987303919	none
Srcap	18545.69	10960.67	14405.55	15654.11	14814.12	13490.61	14645.1251346139	0.00155278257388827	0.171483922053542	0.00905497468971726	0.992775274225717	0.999642987303919	none
Zfp629	671.1998	813.9015	648.8898	672.9932	834.9408	810.1858	742.018484010807	0.119197607167075	0.168048856229241	0.70930329334984	0.478136285144768	0.999642987303919	none
Phkg2	4882.611	6053.699	4971.613	4718.699	5104.893	5617.788	5224.88376802048	-0.043005385338915	0.126725549387591	-0.339358444660459	0.7343397194453	0.999642987303919	none
Ccdc189	27.4359	22.5811	13.47842	15.49337	24.31866	20.33492	20.6070630179915	-0.0785155373583451	0.682355966610088	-0.115065363535116	0.908393313404719	NA	none
Rnf40	5304.928	5014.968	6072.03	5597.947	5524.39	5719.463	5538.95432970093	0.0390268957791497	0.107490682138388	0.363072361275973	0.716550830395617	0.999642987303919	none
LOC108349648	23.51649	11.781445	3.850978	18.398374	6.079666	11.772846	12.5666331172829	-0.108937536741141	0.99247607289857	-0.109763388474428	0.912597027315385	NA	none
Stx4	3550.01	4862.791	4509.495	4190.956	4200.036	4272.473	4264.29357269148	-0.0292039982124829	0.133542674215192	-0.218686636194085	0.826894159801418	0.999642987303919	none
Ctf1	139.1392	207.1571	162.7038	179.1421	159.0846	193.7168	173.490601724989	0.0634229424917053	0.271086234572451	0.233958550465442	0.815017157601485	NA	none
Setd1b	12402.009	8796.812	10264.782	11053.55	11247.382	10387.931	10692.0776186825	0.0551267905636033	0.134659921145599	0.409377861613319	0.682262383629308	0.999642987303919	none
Stx1b	42.13371	35.34433	36.58429	42.60676	20.26555	29.96724	34.4836491693732	-0.295640738984871	0.546160083781928	-0.541307846845348	0.588295412833838	NA	none
Bcl7c	1724.543	2360.216	2740.934	2244.602	2513.942	2910.033	2415.71155100706	0.167845538672794	0.180404029901843	0.930386858675592	0.35217082015219	0.999642987303919	none
LOC102554987	117.58245	88.36084	75.09407	116.20026	80.04894	72.77759	91.6773572761208	-0.0615776542759582	0.374800326364722	-0.164294558847412	0.869499264903782	NA	none
Fbxl19	6374.928	6536.738	6552.439	6370.679	6710.938	6613.129	6526.47527298002	0.0169675554784491	0.0843547398482775	0.201145252880483	0.840584998345037	0.999642987303919	none
Orai3	688.8372	746.1582	729.7603	566.4763	777.184	790.9212	716.556185456002	-0.0207233801992142	0.176164400342477	-0.117636594901844	0.906355607709763	0.999642987303919	none
Hsd3b7	1899.936	2083.352	2353.91	1569.672	2192.733	2070.951	2028.42569999768	-0.119712080902091	0.158861470576847	-0.753562713900359	0.4511118404387	0.999642987303919	none
Prss53	113.663	125.6687	150.1881	125.8836	114.5004	133.7823	127.281041742541	-0.0584305377211723	0.286030994844002	-0.204280440841873	0.838134353643171	NA	none
Zfp668	1396.292	1212.507	1114.858	1253.994	1164.256	1359.229	1250.18930246411	0.0206254519379437	0.141852855098235	0.14540032996629	0.884394804157003	0.999642987303919	none
Zfp646	3765.578	3303.713	3996.352	3663.213	3988.261	3287.835	3667.49211676631	-0.0165163988567177	0.124676596133686	-0.132473931506823	0.89460944092581	0.999642987303919	none
Vkorc1	723.1321	795.2475	826.9975	775.6367	650.5243	1048.8535	803.398606752668	0.077218244849172	0.196987359208719	0.391995939025483	0.695061214366646	0.999642987303919	none
Prss36	92.10625	61.85259	61.61565	111.35858	53.70372	73.84785	75.747438964173	0.14939140516766	0.430719443402306	0.346841563472498	0.7287103499766	NA	none
Bckdk	5026.65	5684.547	5229.628	5161.228	5740.218	5950.638	5465.48493129724	0.0801313520201445	0.106238764434034	0.754257190838282	0.450694802380021	0.999642987303919	none
Kat8	944.579	1019.095	1120.6346	970.2722	1005.1715	1115.2096	1029.16029576553	0.00266381345895168	0.13811778573501	0.0192865346398068	0.984612525732962	0.999642987303919	none
Pycard	257.7015	494.8207	410.1292	189.7938	289.7974	428.1035	345.057671308527	-0.357946898564695	0.332781304100648	-1.07562202008931	0.282096335226864	NA	none
Trim72	37.23444	10.79966	16.36666	41.63843	15.19917	68.49656	31.6224841168412	0.959747595178431	0.755720885319402	1.26997627539802	0.204093081162338	NA	none
Itgax	50.95239	31.41719	35.62155	17.43004	27.3585	32.10776	32.4812374477568	-0.619891862915652	0.566463459298177	-1.09431924114517	0.273814989361984	NA	none
Cox6a2	18.617221	31.417186	36.584291	6.778348	25.331943	21.405174	23.3556938187047	-0.697563273529726	0.735890695316088	-0.947916963714429	0.343171728261975	NA	none
Fus	18499.64	18635.3	19493.65	21667.47	19975.76	22335.23	20101.1749506137	0.176045299986197	0.0889155905828338	1.97991487018458	0.0477130952102353	0.999642987303919	none
LOC103691238	142.0788	214.0296	154.0391	123.9469	216.8414	169.1009	170.006122787804	-0.00111320625765008	0.316967097825288	-0.00351205618907387	0.997197790350728	NA	none
Armc5	5607.703	5730.691	5576.216	5545.657	5837.493	6233.187	5755.15783519786	0.0585685131052576	0.0931666140324653	0.628642714061161	0.529582989717564	0.999642987303919	none
Tgfb1i1	3552.95	4518.184	3864.456	3459.863	3323.551	3890.39	3768.23234475883	-0.16126183826294	0.128747789858588	-1.25254063343584	0.210372931732534	0.999642987303919	none
Slc5a2	15.67766	56.94365	38.50978	16.4617	18.239	0	24.3052985303411	-1.67521777098596	1.02315737092158	-1.63730215761144	0.101567350328744	NA	none
RGD1310127	1324.762	1546.315	1545.205	1263.678	1651.643	1679.236	1501.80636057992	0.0568325953936668	0.153713458448051	0.369730770275225	0.711583102551273	0.999642987303919	none
LOC102556439	20.57693	26.50825	32.73331	18.39837	18.239	12.8431	21.5498282278389	-0.688480595246396	0.650604978268727	-1.05821599625391	0.289956980131768	NA	none
Ahsp	11.758245	21.599315	9.627445	46.480103	29.385053	20.334915	23.1975128604336	1.16459612136123	0.705705855216639	1.65025713298599	0.0988903558519235	NA	none
Rgs10	924.9819	1536.4968	1094.6405	996.4172	1145.0038	1381.704	1179.87402986659	-0.0136428886440929	0.208956591733227	-0.065290539680656	0.947942674515102	0.999642987303919	none
Tial1	6158.381	6982.47	6044.11	6698.945	6137.423	6714.803	6456.02188707066	0.0272856048876045	0.104105032536508	0.262096886411671	0.793246747183247	0.999642987303919	none
Bag3	5829.15	5535.315	5553.11	5486.589	5358.212	6135.793	5649.69501743285	0.00529322315077009	0.0992774648272793	0.0533174689742443	0.957478961769435	0.999642987303919	none
Fgfr2	612.4086	602.8173	665.2564	696.2332	680.9226	691.3871	658.170873689567	0.137465345208647	0.139612819439835	0.984618359260966	0.324811568138939	0.999642987303919	none
Inpp5f	4067.373	4290.409	4539.34	3810.4	4183.824	4092.669	4164.00261377515	-0.0936756823325386	0.100168235127243	-0.935183516147044	0.34969373200755	0.999642987303919	none
Mcmbp	5662.575	5136.71	5385.593	5554.372	5599.373	5229.284	5427.98438871572	0.0175989341832637	0.0939166312711503	0.187388899549145	0.851355725326299	0.999642987303919	none
Sec23ip	9346.825	9035.386	8673.365	9737.582	9762.931	9021.211	9262.88320532425	0.076176267581668	0.0895842737564299	0.850330804587233	0.395141194752587	0.999642987303919	none
LOC103690084	11.75824	30.4354	113.60385	41.63843	33.43816	90.97199	53.6410123297534	0.0904935002108837	0.766874062827646	0.118003078467947	0.906065218662821	NA	none
Ate1	6560.121	5390.993	5501.122	6455.893	5477.779	4744.457	5688.3940612397	-0.0653571106042492	0.142073105272882	-0.460024509767115	0.645498627964965	0.999642987303919	none
RGD1563285	16.65751	0	24.06861	24.20839	29.38505	0	15.7199277289903	0.396975685803622	1.51178859648476	0.262586770879657	0.792869097650234	NA	none
Nsmce4a	2700.477	3272.296	2910.377	3039.605	3116.842	2915.385	2992.49696737067	0.030369891578635	0.114007671985824	0.266384630522158	0.789943000801119	0.999642987303919	none
Tacc2	4812.062	3992.928	4159.056	4642.2	3992.314	3698.814	4216.22907721075	-0.0718381755096127	0.129729296333637	-0.553754452848181	0.579746903480829	0.999642987303919	none
LOC103691241	11.75824	43.19863	36.58429	16.4617	17.22572	18.1944	23.9038314337633	-0.819680655438766	0.713612937892409	-1.14863480174507	0.250706600389513	NA	none
RGD1560958	19.597075	0	2.888233	16.461703	5.066389	8.56207	8.76257828184574	0.421902293331907	1.4306083328043	0.294911111348616	0.768061783625079	NA	none
RGD1305014	868.1504	864.9544	940.6014	990.6072	923.096	842.2936	904.950495839926	0.0440146518583049	0.13644042743398	0.322592450684035	0.747003911798698	0.999642987303919	none
Pstk	490.9067	460.4581	490.9997	437.6876	514.7451	478.4056	478.867150201752	-0.011804464881448	0.162443054178784	-0.0726683263936668	0.942070053764901	NA	none
Ikzf5	2450.614	1883.068	2027.54	1856.299	1721.559	1420.233	1893.21882316508	-0.347694752708907	0.154957881876782	-2.24380166079828	0.0248451655119228	0.894116027897842	none
Acadsb	50.95239	24.54468	35.62155	85.21352	57.75683	54.58319	51.4453604816707	0.831148696022788	0.489000451272026	1.69968901636131	0.0891894364299221	NA	none
Wdr11	4951.201	4334.59	4324.648	4554.082	4393.572	4172.939	4455.17194871735	-0.0528095543974391	0.105135332477898	-0.502300731379156	0.615455994838278	0.999642987303919	none
LOC102555965	30.37547	36.32612	51.02546	30.98674	50.66389	55.65345	42.505186448622	0.220081390770394	0.511722631827394	0.430079455318342	0.667137844218515	NA	none
LOC103691247	23.51649	18.65395	10.59019	30.0184	42.55766	28.89699	25.7056136488418	0.944352316699986	0.634450156943908	1.48845785025706	0.136630190005948	NA	none
Hmx3	0	6.872509	14.441167	11.620026	18.238999	8.56207	9.95579515044117	0.849589629953287	1.25978837800793	0.674390750688396	0.50006292154914	NA	none
Hmx2	608.4892	860.0455	727.8348	611.0197	885.6047	862.6285	759.270399274229	0.102901219444627	0.203872739440244	0.504732607837391	0.613746655217039	0.999642987303919	none
Plekha1	3182.565	2878.6	3081.745	3117.072	3425.892	2724.879	3068.45870679144	0.0196788544494878	0.122122123738911	0.161140781432526	0.871982520991284	0.999642987303919	none
Htra1	52244.82	43468.62	40352.47	45468.19	35801.13	36086.98	42237.0366693581	-0.213398378384305	0.13809714310797	-1.54527728511705	0.122279207358449	0.999642987303919	none
Chst15	377.2437	324.9715	386.0605	296.3107	415.4439	281.478	346.918050924428	-0.131738820215393	0.22475642275455	-0.586140403023146	0.557781167176731	NA	none
Bub3	6929.526	7594.123	6308.865	7072.722	6429.247	7208.192	6923.77917193744	-0.008495395223658	0.110131775873694	-0.077138456692109	0.938513400110264	0.999642987303919	none
Lhpp	877.949	1295.959	1113.895	1020.626	1072.048	1167.652	1091.35481842637	-0.0122529983377349	0.170724142666828	-0.071770741655718	0.942784357531201	0.999642987303919	none
Oat	8657.988	9749.146	9708.315	10787.257	10608.004	10902.725	10068.9059410312	0.200072175676926	0.092517759810979	2.16252723893974	0.030577559848141	0.920218685557691	none
Fam53b	1473.7	1321.4854	1523.0618	966.3988	1351.7125	1101.2962	1289.60911303677	-0.336834725178239	0.158694881627297	-2.12253049199982	0.0337932149199718	0.955158080301399	none
Mettl10	793.6815	877.7176	873.2093	829.8635	846.0869	751.3216	828.646737079673	-0.0678979393973218	0.136901449810843	-0.495962164689539	0.619921105319458	0.999642987303919	none
LOC102552031	38.214296	9.817871	8.6647	5.810013	36.477997	35.318537	22.3839024004388	0.451552093485104	0.924925005757143	0.488204006459381	0.625405346993962	NA	none
Fam175b	2654.424	2515.338	2257.636	2397.599	2446.052	2521.53	2465.4297697623	-0.01215951814882	0.110707584547409	-0.109834553779942	0.912540586862131	0.999642987303919	none
Zranb1	2825.898	2816.747	2700.498	2626.126	3122.922	3104.821	2866.16863187625	0.0855881364576609	0.11377215312412	0.752276669707468	0.45188469497888	0.999642987303919	none
Ctbp2	2697.537	2543.81	2417.451	2309.48	2663.907	2242.192	2479.06304147113	-0.085945207371567	0.118252202731259	-0.72679582609456	0.467351040365344	0.999642987303919	none
LOC103691253	136.19967	108.97836	91.46073	78.43517	97.27466	138.06337	108.401994586979	-0.102791719721002	0.358199063061905	-0.286968142357306	0.774136713473632	NA	none
Edrf1	2453.554	2237.493	2076.64	2310.448	2411.601	1932.887	2237.10382909933	-0.024058693208131	0.132843338202421	-0.181105756101005	0.856284566595189	0.999642987303919	none
LOC100302465	30.375466	16.69038	20.217634	16.461703	7.092944	4.281035	15.8531937373336	-1.26714605071325	0.848711083566765	-1.49302403992179	0.135430894252625	NA	none
LOC100909609	145.01835	0	164.62931	70.68849	157.05804	18.1944	92.5980990353164	-0.332236938989871	1.87684823459077	-0.17701854250475	0.859493824770934	NA	none
Uros	150.8975	168.8674	180.0332	203.3505	229.0008	210.841	190.498374722996	0.363725346459696	0.233051430668557	1.56070849003704	0.11859254716042	NA	none
Dhx32	2038.096	2614.499	2467.514	2196.185	2407.548	2613.572	2389.56888717817	0.0194226622811517	0.136759300498371	0.142020778187463	0.887063593421301	0.999642987303919	none
Adam12	3947.831	2358.253	2686.057	2374.359	2081.272	1755.224	2533.8326120595	-0.533738630178429	0.19741057198726	-2.70369831162272	0.00685725161161579	0.484267370233707	none
Bccip	3433.408	4057.726	3620.882	3995.352	3814.991	3857.212	3796.59510152579	0.0704165552684217	0.106460981063835	0.661430644023459	0.50833617919167	0.999642987303919	none
Fank1	7.83883	19.63574	22.14312	25.17672	0	0	12.4657361930389	-0.974151700179961	1.55990206745426	-0.624495422183628	0.532302275797057	NA	none
Ptpre	83.287568	40.25327	31.770568	79.40351	28.371776	6.421552	44.9180405890688	-0.440870464725357	0.794488639352775	-0.554910974037979	0.578955555311831	NA	none
Fam196a	6.858976	24.544677	15.403912	5.810013	10.132777	17.124139	13.3124156462959	-0.504993175885794	0.917955597656417	-0.550128107693951	0.582231509179556	NA	none
Dock1	5446.027	5714.001	6557.253	5429.457	6324.879	5839.331	5885.15808594537	-0.0101433573096003	0.115963819323297	-0.0874700175347058	0.930297916606545	0.999642987303919	none
LOC100362342	418.3975	479.1121	518.9193	552.9196	568.4488	522.2862	510.01391939124	0.214700044442523	0.166188586918259	1.29190607143272	0.196389674888997	NA	none
Glrx3	6191.696	6802.803	6002.712	7065.944	6303.601	6788.651	6525.90097424041	0.085606261619633	0.101541836452835	0.843063948911305	0.399192679797973	0.999642987303919	none
LOC103691257	70.54947	31.41719	86.647	68.75182	67.88961	12.8431	56.3496982813268	-0.333827177401712	0.662745750204177	-0.503703233553542	0.61446993575331	NA	none
Mki67	41391.96	31181.56	35900.74	35608.6	37313.95	34376.71	35962.2537700123	-0.0157100860727758	0.120312302288433	-0.130577553367011	0.896109500486457	0.999642987303919	none
Mapk1ip1	638.8646	675.4695	631.5604	557.7612	694.0952	649.647	641.233004183972	-0.0335649566824993	0.156076422345495	-0.215054626304792	0.829724729141806	0.999642987303919	none
Ppp2r2d	3011.091	3109.32	2892.084	3221.652	3104.683	3212.917	3091.9577168239	0.0819671802960164	0.0946227203492681	0.866252629320547	0.386351637659199	0.999642987303919	none
Lrrc27	15.67766	14.726806	17.329401	5.810013	32.424886	56.723711	23.7820795629781	0.989682242820523	0.842351841124732	1.17490363824583	0.240033269886113	NA	none
Bnip3	3292.309	4210.885	4483.501	3275.879	4083.509	4641.712	3997.96574592302	0.00161327497719986	0.163834373258628	0.00984698720489601	0.992143367906304	0.999642987303919	none
Pwwp2b	571.2547	663.6881	742.276	458.0227	624.1791	691.3871	625.134610378292	-0.157392597146729	0.203180465892266	-0.774644336282723	0.438549851212704	0.999642987303919	none
Inpp5a	3173.746	3405.819	3274.294	2671.638	2730.783	2953.914	3035.03244119346	-0.237940136845991	0.100706864166231	-2.36270028677725	0.0181423351977022	0.79409535021668	none
Fuom	8.818684	81.488326	93.386216	9.683355	16.212443	88.831472	49.7367494048005	-0.681450034765948	0.915106117541402	-0.744667773172347	0.456472585847499	NA	none
Adam8	207.729	176.7217	174.2568	140.4086	163.1377	232.2461	182.416652015272	-0.0616028153143163	0.284479481079691	-0.216545724424531	0.828562387597972	NA	none
Tubgcp2	4308.417	4687.051	4528.75	4604.435	4722.887	4915.698	4627.87321074849	0.074655130428971	0.0929781743229048	0.802931773748326	0.422014169848459	0.999642987303919	none
LOC103691261	22.536636	15.708593	19.25489	14.525032	3.039833	16.053881	15.1864774842773	-0.775153211208563	0.87130413805054	-0.889647113283422	0.373655400046694	NA	none
Zfp511	850.513	1069.1661	844.3269	983.8289	1015.3043	914.0009	946.190020516377	0.0759826221859871	0.152120761910875	0.49948883526171	0.617435050196915	0.999642987303919	none
Echs1	693.7364	1549.26	1604.8951	1394.4031	1555.3813	1711.3437	1418.16992383205	0.276517424774791	0.262896604359425	1.0518105604618	0.292886472937693	0.999642987303919	none
Paox	473.2694	488.93	515.0683	597.463	455.975	572.5884	517.215664202951	0.138441110854685	0.175741480775052	0.787754320972683	0.430840424790356	NA	none
Mtg1	364.5056	394.6784	372.5821	370.8725	328.302	382.0824	368.837155624245	-0.0659715229708103	0.17774850931952	-0.371150921171553	0.710525125655294	NA	none
Odf3	215.5678	204.2117	221.4312	196.5721	258.3858	240.8082	222.829481923835	0.117257678144356	0.227752817365881	0.514846224518854	0.60666048115191	NA	none
Bet1l	1021.987	1307.74	1182.25	1257.868	1132.844	1350.666	1208.8928014188	0.0911813319716734	0.147588270795454	0.617808796594978	0.536701384189274	0.999642987303919	none
Ric8a	2840.596	2715.623	2431.893	2709.403	2237.317	2418.785	2558.93602133141	-0.116948536173269	0.124224913656231	-0.941425779509113	0.346486707758318	0.999642987303919	none
LOC102555474	41.15386	93.26977	92.42347	173.33205	165.16427	164.81984	121.693876147175	1.14961327499896	0.373431886611754	3.07850860147404	0.0020803952396892	NA	up
Sirt3	529.121	488.93	611.3428	539.3629	503.599	617.5393	548.315814406428	0.0268843142133054	0.174657507112475	0.153925901369888	0.877668161141094	0.999642987303919	none
Psmd13	9328.208	10894.891	9855.615	11799.168	10517.823	11618.728	10669.0721592706	0.174066702719271	0.104157514726144	1.67118717431896	0.0946847127883418	0.999642987303919	none
B4galnt4	121.50186	128.61411	92.42347	107.48524	186.4431	133.78234	128.375019078225	0.320225218921149	0.333999986913241	0.958758178048461	0.33768058239806	NA	none
Pkp3	16.657514	0	27.91959	19.36671	8.106222	6.421552	13.0785979089379	-0.39366768845983	1.26709839451418	-0.310684387387901	0.756040567357949	NA	none
LOC102552971	13.717952	9.817871	27.91959	13.556697	0	4.281035	11.5488574922108	-1.52353188017816	1.23117707530351	-1.23745959110113	0.215916507291612	NA	none
LOC100911365	168.5348	168.8674	181.9587	140.4086	173.2705	122.0095	159.174925379949	-0.253009812268807	0.266820187502819	-0.948240890753943	0.343006834710269	NA	none
Pgghg	1290.467	1279.269	1343.991	1084.536	1393.257	1383.845	1295.89405356214	-0.0196330450476998	0.142781478173139	-0.137504144787551	0.890632316798577	0.999642987303919	none
Ifitm5	409.5789	317.1172	320.5939	305.994	315.1294	318.9371	331.225079017159	-0.155886019465673	0.199897161155648	-0.77983108196466	0.435490308576172	NA	none
LOC108349669	17.63737	24.54468	10.59019	36.79675	14.18589	20.33492	20.6816308273838	0.43670680416247	0.740531910255105	0.589720440287346	0.555378089173687	NA	none
Ifitm2	11040.992	14007.156	11691.569	8881.573	11878.654	11131.761	11438.6175782659	-0.204174879729656	0.141931954181798	-1.43854060846744	0.150280724026906	0.999642987303919	none
Ifitm1	129.3407	204.2117	147.2999	125.8836	213.8016	113.4474	155.664156868737	-0.0853549705428499	0.34881284210891	-0.244701341919629	0.806687688924898	NA	none
Ifitm3	36410.39	37838.07	31551.06	26978.79	30739.81	27980.84	31916.4942159349	-0.303974766236163	0.108103964704926	-2.81187435692922	0.00492537385515708	0.399898645962672	none
Tollip	5306.888	4461.24	4343.903	5173.816	4547.59	4239.295	4678.78883026594	-0.0154549148434577	0.127726299553642	-0.12100025521343	0.903690833049368	0.999642987303919	none
Mob2	1062.161	1288.105	1121.597	1452.503	1321.314	1347.456	1265.52274598052	0.24750663135202	0.132351231081377	1.87007426625174	0.0614735054714511	0.999642987303919	none
Dusp8	1055.3025	877.7176	874.172	932.5071	802.5159	830.5208	895.455980085107	-0.129633184258207	0.149829180624152	-0.865206521975132	0.386925446350814	0.999642987303919	none
Cttn	18048.91	19709.38	19231.78	20792.1	19543.09	21002.76	19721.3347642546	0.106065389608114	0.0874284399505407	1.21316804541081	0.225065578560013	0.999642987303919	none
LOC103689951	1028.846	1480.535	1160.107	1637.455	1435.815	1151.598	1315.72610125461	0.203589507397217	0.186352922549671	1.09249430924782	0.27461589043514	0.999642987303919	none
Ifitm10	104.84435	24.54468	25.9941	80.37185	39.51783	24.61595	49.981459007272	-0.102922828953792	0.709358866402789	-0.145092750409565	0.884637642056291	NA	none
Ctsd	9748.565	10310.728	9748.751	10735.936	9879.458	11049.351	10245.4645543982	0.0871647145683805	0.0917938568086296	0.949570239216554	0.34233066643171	0.999642987303919	none
Lsp1	166.5751	202.2481	180.996	262.4189	203.6688	248.3	210.701164922434	0.377886861268806	0.237255401132564	1.59274292372238	0.111217874002424	NA	none
Mrpl23	922.0424	1478.5713	1230.3875	1009.0056	1137.9109	1485.5191	1210.57277776378	0.000312836372135832	0.208367008620053	0.00150137190243142	0.998802078989069	0.999642987303919	none
H19	15.67766	3.927148	3.850978	11.620026	4.053111	4.281035	7.23499292250657	-0.229118916819402	1.20433788407277	-0.190244714418996	0.849117373849098	NA	none
LOC102549750	97.98537	42.21684	75.09407	82.30852	65.86305	51.37242	69.1400454969763	-0.108557313407584	0.456532165301629	-0.237786779680377	0.81204647290455	NA	none
LOC102549619	58.79122	45.1622	40.43527	91.99187	54.717	74.91811	61.0026123854169	0.618887719030705	0.428409529976281	1.44461706784387	0.14856547595295	NA	none
Ascl2	0	0	25.9941	15.49337	15.19917	22.47543	13.1936778958861	1.03086199748899	1.52956699897624	0.67395674604575	0.500338813347236	NA	none
Cd81	8356.193	11080.449	10816.434	7650.819	10472.225	10764.662	9856.79694148732	-0.06667163317998	0.16050101227119	-0.415396963773215	0.677851328978275	0.999642987303919	none
Tssc4	1969.506	2234.547	2334.655	2101.288	2079.246	2380.255	2183.24966288502	0.00470325553415646	0.123042807547905	0.0382245466263871	0.969508649816956	0.999642987303919	none
Trpm5	12.7381	0	18.29215	16.4617	0	0	7.91532454380552	-0.910574911248841	2.03983967456391	-0.446395333223191	0.655311703256067	NA	none
Kcnq1	9.798537	11.781445	9.627445	10.65169	2.026555	14.983622	9.81154911936138	-0.175770462815774	1.04200690154604	-0.168684547631096	0.866044773802174	NA	none
Cdkn1c	78.3883	66.76152	51.9882	87.15019	99.30121	114.51768	83.0178519927835	0.60995169522997	0.360536229200248	1.69179029964057	0.0906859637960848	NA	none
Slc22a18	108.7638	124.687	155.0019	111.3586	117.5402	161.6091	129.826740718426	0.0063813039151191	0.313824052112072	0.0203340179701721	0.98377691897595	NA	none
Phlda2	70.54947	31.41719	74.13133	42.60676	38.50455	95.25302	58.7437200231589	0.000208727999243144	0.552515887801114	0.000377777370482203	0.999698577275841	NA	none
Nap1l4	7436.11	8598.491	8265.161	9801.492	8501.4	9541.356	8690.66844340292	0.196441333393542	0.107091063207702	1.83433918302357	0.0666036612241122	0.999642987303919	none
LOC100911692	78.3883	62.83437	55.83918	99.73855	82.07549	68.49656	74.5620762950668	0.346318839084238	0.378265695596588	0.915543870659579	0.359906182448908	NA	none
LOC100911881	792.7017	1134.9458	1254.4561	429.941	709.2944	1238.2893	926.604710903222	-0.420980211813977	0.316434193842181	-1.33038786580674	0.183390510454839	0.999642987303919	none
Lrrc56	116.6026	111.9237	224.3195	112.3269	223.9344	183.0142	162.020219015905	0.196724899181488	0.386035968978337	0.509602511139388	0.610329964255071	NA	none
Lmntd2	36.25459	50.07114	56.80193	37.76508	83.08877	63.14526	54.5211287885831	0.36131334720141	0.483638400710619	0.747073323107771	0.455019302108041	NA	none
Rassf7	295.9158	520.3471	560.3173	392.1759	463.0679	455.9302	447.959042947835	-0.0704744715632375	0.254887696252595	-0.27649224579831	0.782170014570615	NA	none
Drd4	28.415759	46.143992	34.658802	7.746684	40.531108	38.529313	32.6709429278164	-0.333680174076358	0.702935539807518	-0.47469526746041	0.635004191613056	NA	none
Eps8l2	47.03298	34.36255	8.6647	65.84681	26.34522	36.3888	36.4401760615356	0.515270773234543	0.712256343286989	0.723434446166701	0.469413014880554	NA	none
Cracr2b	78.3883	63.81616	60.6529	108.45357	91.19499	71.70733	79.035543678805	0.420985467987542	0.368193336178529	1.14338155154284	0.252880208712754	NA	none
LOC100911440	1979.305	1866.377	1797.444	1750.751	1565.514	1515.486	1745.81277762926	-0.22371433163663	0.118103521802759	-1.89422235867148	0.0581955015635647	0.999642987303919	none
LOC100911519	868.1504	772.6664	1070.5719	818.2435	734.6263	916.1415	863.399996668771	-0.135359337442264	0.174594925479932	-0.775276469634981	0.438176310426013	0.999642987303919	none
LOC100911575	5226.54	2665.552	2235.493	7845.454	5995.564	7054.075	5170.44630300247	1.04488387914749	0.4139556304956	2.52414462365574	0.0115980203495597	0.656905348515586	up
LOC100911615	1912.675	1492.316	2008.285	1287.886	1378.058	1703.852	1630.51193006633	-0.309212797010153	0.165991346436817	-1.86282480170044	0.0624869194074105	0.999642987303919	none
LOC100911730	5458.765	5526.479	5361.524	4465.963	4549.617	4331.337	4948.94762864566	-0.292460439133053	0.0864422315070692	-3.38330505858281	0.000716190316472127	0.117807436647235	none
LOC100911840	741.7493	1101.5651	955.0425	1025.4673	715.3741	917.2117	909.401658373853	-0.0741151036396148	0.199730148990882	-0.371076194625971	0.71058078118298	0.999642987303919	none
LOC100911766	1955.788	2345.489	2166.175	1595.817	2041.755	2039.913	2024.15616855441	-0.18814052123521	0.143469840825307	-1.31135937806117	0.18973637616098	0.999642987303919	none
Ptdss2	2815.12	2742.131	2894.973	2732.643	3035.78	2966.757	2864.56726985801	0.0474076483337353	0.10082810243148	0.470182887414275	0.638224359149341	0.999642987303919	none
Rnh1	12593.08	13998.32	12239.37	12873.05	11982.01	13156.69	12807.0869981505	-0.0307569908825944	0.0981315634488627	-0.313426076194354	0.753956975594045	0.999642987303919	none
Hras	3615.66	4121.542	4009.831	3841.387	3465.41	4134.409	3864.70653267021	-0.0381205268320212	0.11466981925731	-0.332437315057431	0.739559065815018	0.999642987303919	none
LOC102553043	12.738099	16.69038	17.329401	5.810013	13.17261	13.913363	13.2756442995348	-0.510533579296422	0.83216586471935	-0.613499785248462	0.53954592472543	NA	none
Phrf1	5640.038	5175	5474.165	5988.187	6191.127	5954.919	5737.23929339188	0.154802059756253	0.0896227168268839	1.72726363624159	0.0841203267376018	0.999642987303919	none
Irf7	64781.07	62542.78	60205.23	56461.71	54515.35	53377.01	58647.1916752597	-0.190300856389143	0.0815366964144147	-2.33392895171922	0.0195994424764279	0.81264795788627	none
Cdhr5	197.93046	120.75981	167.51754	152.99701	130.71282	89.90173	143.303227958988	-0.378843644157356	0.334774874950888	-1.13163702686151	0.2577870665855	NA	none
Deaf1	1871.521	1828.088	1907.197	1677.157	1802.621	2219.717	1884.38327392237	0.0233720873500157	0.137545012853254	0.169923189981096	0.865070543364144	0.999642987303919	none
Tmem80	515.4031	333.8076	417.8311	511.2811	312.0895	372.45	410.477079489086	-0.083039123418327	0.253091322756513	-0.328099448507031	0.742836470962829	NA	none
Taldo1	9343.885	10841.875	10587.301	9841.194	10515.796	11404.677	10422.4545475826	0.045574835171926	0.107323098047658	0.424650760190394	0.671091283772449	0.999642987303919	none
Pddc1	354.7071	377.988	372.5821	545.1729	440.7758	432.3845	420.601731185573	0.360286722272997	0.182010322967393	1.97948509952121	0.0477614156367388	NA	none
Slc25a22	2161.557	2053.899	2131.516	1879.539	2023.516	2698.122	2158.02485646182	0.0564031915624689	0.153798479130663	0.366734390881397	0.713817151024529	0.999642987303919	none
Pidd1	1032.7658	874.7723	978.1484	903.457	1118.6586	866.9096	962.451943754604	0.00173584596957161	0.157330861793948	0.011033092616279	0.991197044339951	0.999642987303919	none
Rplp2	5313.747	11636.14	10658.544	7954.876	6080.679	7428.666	8178.77542779523	-0.363172788353232	0.234421400238074	-1.54923052240282	0.121326314642743	0.999642987303919	none
Pnpla2	1974.405	2381.815	2065.087	1666.505	2171.454	1775.559	2005.80438631079	-0.193983504823926	0.145211314172446	-1.33587045836911	0.181591618267777	0.999642987303919	none
Cd151	6006.503	6221.585	5940.134	6258.352	5445.354	6744.77	6102.78309030049	0.0220462859019896	0.110722703475334	0.199112604822739	0.842174661422706	0.999642987303919	none
Polr2l	740.7694	1153.5998	970.4465	1022.5623	738.6794	916.1415	923.699807457947	-0.0975236210338768	0.201680793689931	-0.483554329837734	0.628702193309685	0.999642987303919	none
Tspan4	2063.572	2474.103	2289.406	2738.453	2246.437	2682.068	2415.6732520607	0.167392580834998	0.130982927979885	1.27797250692628	0.201259120376309	0.999642987303919	none
Chid1	1532.491	1168.327	1310.295	2025.758	1839.099	1282.17	1526.35665025053	0.359982240332769	0.189639096600997	1.89824907830149	0.0576632784505063	0.999642987303919	none
Ap2a2	16046.08	16806.23	16920.23	15736.42	17093.99	16912.23	16585.8655212686	-0.000887561992074194	0.0857926951645326	-0.0103454261504669	0.991745691440018	0.999642987303919	none
Muc6	38.2143	34.36255	53.91369	26.14506	29.38505	22.47543	34.0826798378208	-0.696985506947579	0.529546553567371	-1.31619307547605	0.188109247258377	NA	none
Osbpl5	3286.429	3060.23	3585.26	3106.42	3148.254	3527.573	3285.69449380657	-0.0220375349650593	0.114122558616582	-0.193104108707368	0.846877434936589	0.999642987303919	none
Cars	9172.411	11528.144	10629.662	9747.265	11382.148	11846.694	10717.7205887884	0.0738292165487972	0.125303517709605	0.589203063874859	0.555725062095459	0.999642987303919	none
Tnfrsf26	923.0222	760.885	745.1642	507.4078	685.989	621.8203	707.381423709321	-0.420533324694218	0.178524692131668	-2.35560313631047	0.0184926627112711	0.79409535021668	none
Tnfrsf22	867.1706	809.9743	745.1642	812.4335	901.8172	676.4035	802.160542256234	-0.0186388212180621	0.163108584563712	-0.114272472340544	0.909021803422946	0.999642987303919	none
Mrgpre	31.35532	52.03471	77.01956	68.75182	52.69044	35.31854	52.861731779372	-0.0320152904677592	0.520754162896975	-0.0614787029059104	0.950977974936775	NA	none
Nadsyn1	891.6669	924.8434	874.172	729.1566	902.8304	934.3358	876.167536612057	-0.0686607737620701	0.150651922171991	-0.455757701409769	0.648564223971127	0.999642987303919	none
Dhcr7	1869.561	3011.141	3345.537	2360.802	3346.856	3179.739	2852.27262446951	0.111442095951048	0.212013520278336	0.525636741490564	0.599140623572584	0.999642987303919	none
Fadd	435.0551	330.8622	331.1841	476.4211	346.541	390.6444	385.117977792488	0.146008770611909	0.217089678726669	0.672573525689099	0.501218649133476	NA	none
Ano1	71.52932	40.25327	89.53524	30.98674	78.02238	58.86423	61.5318629867545	-0.263368798947208	0.516565143669408	-0.509846245289364	0.610159184070937	NA	none
Ppfia1	6129.965	5386.084	5907.4	6187.664	6368.45	5425.141	5900.78408687148	0.045522763482388	0.109790476577765	0.41463308022116	0.678410527893899	0.999642987303919	none
LOC100364769	61.73079	42.21684	67.39211	38.73342	0	49.2319	43.2175106445543	-0.962485530670471	0.95867645197111	-1.00397326824032	0.315391498621308	NA	none
Oraov1	1348.279	1205.635	1518.248	1484.458	1175.402	1322.84	1342.47691980687	-0.0319734807069657	0.149918108827353	-0.213272972538538	0.831114053380628	0.999642987303919	none
LOC108349679	13.71795	13.74502	25.9941	15.49337	22.29211	34.24828	20.9151380528156	0.427445726364315	0.712184227463018	0.600189824319735	0.548379734437811	NA	none
Ccnd1	12483.34	11224.77	10992.62	10413.48	10573.55	10193.14	10980.1502183274	-0.154322618718865	0.0931497814064552	-1.65671477043499	0.0975771553419919	0.999642987303919	none
Mrgprf	117.58245	146.28627	135.74697	88.11853	133.75266	78.12889	116.602627695453	-0.413248169876912	0.335702436329044	-1.2309954446439	0.218324568037599	NA	none
Tpcn2	2187.034	2480.976	2789.071	2137.116	2656.814	2478.719	2454.9549942147	-0.0362514384826486	0.139805918362358	-0.259298310881873	0.795405082574949	0.999642987303919	none
Ighmbp2	3156.109	2596.827	2594.596	3064.782	2652.761	2502.265	2761.22329606424	-0.0220939269400079	0.134817177936597	-0.163880651398877	0.869825099104065	0.999642987303919	none
Mrpl21	1865.642	2380.834	1964.962	2345.309	1882.67	2158.712	2099.68783059768	0.0402164230207106	0.144352245756472	0.278599219637755	0.780552411644055	0.999642987303919	none
Cpt1a	12640.113	7528.343	8187.179	11125.206	8163.978	8165.004	9301.63735356949	-0.0465760554545461	0.197838655078089	-0.235424444409825	0.813879315277668	0.999642987303919	none
Ppp6r3	16514.45	15518.13	15361.55	16972.02	16488.05	15247.98	16017.029829931	0.0394814453143594	0.0907349546566034	0.435129388269177	0.663468512850575	0.999642987303919	none
LOC103691272	49.97254	24.54468	28.88233	21.30338	26.34522	12.8431	27.3152095986863	-0.771520502657174	0.640797023146293	-1.20400138388445	0.22858904366154	NA	none
Lrp5	4265.303	4442.586	5444.32	4531.81	5787.842	5860.737	5055.43314541625	0.193129327203851	0.145086895385254	1.33112867768676	0.183146674277362	0.999642987303919	none
RGD1311946	3948.811	3871.186	4055.08	3565.411	3867.681	4229.662	3922.97190287893	-0.026168633476897	0.105938836531195	-0.247016432629893	0.8048955066742	0.999642987303919	none
Chka	5494.04	6023.264	5577.179	5430.425	5671.315	6026.627	5703.8083118781	0.00279638651271145	0.0970650178583621	0.0288094163521606	0.977016590835293	0.999642987303919	none
Kmt5b	3187.464	2897.254	3005.688	3355.282	3063.138	2880.066	3064.81554550842	0.0327913776756427	0.109449992003286	0.299601462507719	0.764481168474884	0.999642987303919	none
Tcirg1	12287.37	12486.37	12398.22	11207.51	12447.1	11707.56	12089.0225885215	-0.0720211333138873	0.0868693442729563	-0.829074213885928	0.407062413987031	0.999642987303919	none
LOC688778	22.536636	13.745019	21.180379	7.746684	8.106222	18.194398	15.2515562151586	-0.759416522791382	0.8071143902464	-0.940903212690265	0.346754461102802	NA	none
Aldh3b2	21.556782	9.817871	19.25489	6.778348	8.106222	18.194398	13.9514184701105	-0.618510264636311	0.864531026666238	-0.715428649242792	0.474344214938459	NA	none
Acy3	153.837	189.4849	201.2136	156.8703	206.7087	150.9065	176.503502785929	-0.0818285483994021	0.26908388794637	-0.304100513129612	0.761051315921203	NA	none
Doc2g	111.70333	192.43026	210.84104	78.43517	162.12443	171.24139	154.462605720103	-0.3237129096071	0.389150734073607	-0.83184453031475	0.405496705057296	NA	none
Tbx10	95.04581	76.57939	58.72741	90.0552	58.77011	118.79872	82.9961068228423	0.215759456735626	0.413932352491594	0.521243279093552	0.602197308459478	NA	none
Nudt8	183.2326	171.8127	232.0214	230.4638	168.2041	206.5599	198.715780404209	0.0440300578802162	0.25983688928673	0.16945268241581	0.865440588015869	NA	none
Aldh3b1	508.5441	602.8173	733.6113	536.4579	754.8919	726.7057	643.838009846906	0.128963963521807	0.206808626794259	0.623590831392663	0.532896333460559	0.999642987303919	none
Unc93b1	3550.01	4278.628	4212.97	3236.177	3979.142	4061.632	3886.42642310893	-0.0947652349041078	0.133697069095722	-0.708805627117072	0.47844510532467	0.999642987303919	none
Ndufs8	3544.131	4977.66	4150.392	4346.858	4015.62	5018.443	4342.18391537426	0.078462041361437	0.150112991051309	0.522686549724524	0.601192399743081	0.999642987303919	none
Ndufv1	5981.027	7795.389	7935.903	8514.574	7767.787	8619.864	7769.09062670574	0.197748017953567	0.131230169633911	1.50687923748952	0.131841614260996	0.999642987303919	none
Gstp1	8476.715	12312.592	10893.454	9114.942	8832.742	10750.749	10063.5320921812	-0.142754838792051	0.150401484173208	-0.949158444657692	0.342540033056596	0.999642987303919	none
Cdk2ap2	5196.164	7251.479	6323.306	5320.035	6184.034	6752.262	6171.21343438221	-0.0401634303055327	0.148149006449577	-0.271101583925927	0.78631290338507	0.999642987303919	none
Pitpnm1	6301.439	6414.997	6933.686	5184.468	6533.615	5876.791	6207.49921289406	-0.159435342362581	0.116721458945623	-1.36594713433848	0.171955557051137	0.999642987303919	none
Aip	5113.857	5727.746	5606.061	5779.995	5307.549	6459.011	5665.70299658141	0.0932445451246339	0.113031929922676	0.824939866004427	0.409405731601498	0.999642987303919	none
LOC108349683	8.818684	32.398973	27.91959	7.746684	17.225721	17.124139	18.5389651945572	-0.718168011555049	0.814538250265357	-0.881687276590248	0.377945943361865	NA	none
Tmem134	2379.085	3003.287	2961.402	3019.27	2819.952	3362.753	2924.2913844062	0.141156794881444	0.134737827044911	1.04764042865552	0.294804303358153	0.999642987303919	none
Cabp4	49.97254	62.83437	45.24899	36.79675	46.61077	46.02112	47.9140918443544	-0.288900708120672	0.443785042034635	-0.650992441737423	0.515051365943505	NA	none
LOC108349682	2382.024	1887.977	3037.459	2885.64	1924.214	1636.426	2292.28991734556	-0.180750443220115	0.224964002997185	-0.803463846713187	0.421706684968885	0.999642987303919	none
Carns1	334.1301	269.9914	397.6135	309.8674	369.8464	387.4337	344.813735202678	0.0906972876488188	0.222093659283846	0.40837405237627	0.682999080213868	NA	none
Tbc1d10c	40.174	23.56289	16.36666	34.86008	10.13278	23.54569	24.7736825481689	-0.223449378061832	0.729403119095611	-0.306345520346674	0.759341583895944	NA	none
Coro1b	14914.35	15409.15	16068.21	15711.24	15443.37	16688.54	15705.8100033523	0.0444232115472012	0.0866202079566182	0.512850437503563	0.608055945098245	0.999642987303919	none
Ptprcap	37.23444	39.27148	88.57249	48.41677	39.51783	71.70733	54.1200593201083	-0.0498399140320784	0.531069423611964	-0.0938482085696104	0.925229735743182	NA	none
Rps6kb2	2935.642	3077.902	3054.788	2924.373	2917.226	3358.472	3044.73400200306	0.0206638921778359	0.107507959810109	0.19220802082315	0.847579263335903	0.999642987303919	none
LOC103691274	34.294881	18.653954	36.584291	56.163458	3.039833	63.145264	35.3136134484531	0.450062612492955	0.870878996277661	0.516791212575601	0.605301914932732	NA	none
Ssh3	2681.86	3000.341	3022.055	2661.954	2662.894	2968.898	2833.00026910382	-0.0698246263599177	0.11075345952848	-0.63045097333472	0.528399569653024	0.999642987303919	none
Ankrd13d	172.4543	153.1588	225.2822	196.5721	249.2663	241.8785	206.435356153792	0.319399633360836	0.260455008351809	1.22631403934997	0.220080520136847	NA	none
Ppp1ca	25226.33	28704.51	28691.71	29608.79	26490.12	30470.27	28198.6221198953	0.0673120828487072	0.103347441772927	0.651318326742948	0.514841020414888	0.999642987303919	none
Rad9a	4006.622	3557.015	3376.345	3794.907	3203.984	3525.432	3577.3840746162	-0.0558217620538642	0.119374724612881	-0.467617933652939	0.640057837842662	0.999642987303919	none
Clcf1	2037.116	1705.364	1720.424	2098.383	1654.682	1640.707	1809.44609053512	-0.0181484174815541	0.148062013543945	-0.122573083042449	0.902445170304336	0.999642987303919	none
Pold4	447.7932	559.6186	636.3741	467.706	429.6297	652.8578	532.329915100099	-0.08513571642409	0.223720785927411	-0.380544508062443	0.703541264425684	0.999642987303919	none
Grk2	9589.829	10933.181	10939.666	9964.172	10967.718	10809.613	10534.0296462936	0.0127010842419304	0.100676848937761	0.126156950440337	0.899607687598759	0.999642987303919	none
Rhod	1152.308	1801.579	1613.56	1556.115	1595.912	1677.095	1566.09498760423	0.0803096811816483	0.172880070463133	0.464539845260965	0.642261019062863	0.999642987303919	none
Syt12	116.6026	61.85259	126.11953	95.86521	136.79249	144.48493	113.619556104999	0.307385021933208	0.380619911603448	0.807590492673593	0.419326361598032	NA	none
Kdm2a	15637.49	13404.34	16628.52	17022.37	19240.12	17827.3	16626.6888737	0.244086874363283	0.113079635563418	2.15853962693744	0.0308859009226748	0.921777706272256	none
Pc	5913.417	7862.151	8250.72	7075.627	9766.984	9014.789	7980.61477630704	0.231312469394036	0.161632545172412	1.43110082902733	0.152401319737541	0.999642987303919	none
Lrfn4	4288.82	4665.452	4854.158	4841.677	4457.409	4969.211	4679.45448074715	0.0472285173597909	0.102952581668866	0.458740486097723	0.646420536828001	0.999642987303919	none
Rce1	2583.874	2682.242	2619.628	2709.403	2529.141	2938.93	2677.20309527202	0.0523092358001644	0.106718485640853	0.49016096401709	0.624020001206117	0.999642987303919	none
RGD1563323	33.315027	18.653954	3.850978	38.733419	13.17261	14.983622	20.4516017912339	0.263476021791095	0.909052757458458	0.289835787449482	0.771941867979537	NA	none
Sptbn2	219.4872	112.9055	188.6979	133.6303	157.058	191.5763	167.225886650418	-0.112496326360026	0.328174905862583	-0.342793810100556	0.731753582959414	NA	none
LOC102553046	31.35532	32.39897	40.43527	23.24005	21.27883	24.61595	28.8873991898664	-0.592239908143552	0.549512727028691	-1.0777546706623	0.281143253491323	NA	none
Rbm4b	1362.977	1611.113	1342.066	1311.126	1465.2	1315.348	1401.30478329184	-0.0770114755821392	0.133032802206402	-0.578890877324038	0.562662806112562	0.999642987303919	none
Rbm4	2453.554	2661.625	2313.475	2384.042	2251.503	2673.506	2456.28412922441	-0.0235160705451262	0.120125555338497	-0.195762429391991	0.844796118037697	0.999642987303919	none
Rbm14	8301.321	6497.467	7060.768	8252.155	8305.837	7994.833	7735.39677304845	0.167637489253458	0.115813333030074	1.44748005145423	0.147762519580321	0.999642987303919	none
Ccs	1585.403	2260.074	2729.381	2164.23	2258.596	2695.982	2282.27754894373	0.114553087407876	0.192394773743932	0.595406440511429	0.551571821444238	0.999642987303919	none
Actn3	86.22713	98.17871	71.24309	62.94181	94.23483	103.81509	86.1067758653061	0.0287105182514398	0.371069025219809	0.07737244636475	0.938327259673895	NA	none
Zdhhc24	397.8206	541.9465	437.086	440.5926	425.5766	483.7569	454.46321544261	-0.028660456031459	0.189748592730573	-0.151044366754037	0.879940717748105	NA	none
Ctsf	1321.823	1630.748	1810.922	1732.352	1886.723	1902.92	1714.24810664502	0.213045777134047	0.146141298891754	1.4578067852801	0.144893807491376	0.999642987303919	none
Bbs1	2479.03	2979.724	2849.724	2599.012	3169.533	3437.671	2919.11557555693	0.147868829680072	0.140575687390805	1.05188053798372	0.292854362112948	0.999642987303919	none
mrpl11	1625.577	1996.955	1834.028	1810.787	1837.072	2182.257	1881.11297191499	0.0953499334242987	0.137030742935422	0.695828770841837	0.486536069070678	0.999642987303919	none
Npas4	16.657514	3.927148	9.627445	11.620026	0	0	6.97202210396386	-1.37026736442381	1.71240967710375	-0.800198330309241	0.42359589705257	NA	none
Dpp3	8643.29	9328.941	10516.058	9400.601	9494.412	10042.237	9570.92316730547	0.0225261137344236	0.106499506264745	0.211513785598464	0.832486376192065	0.999642987303919	none
Peli3	425.2565	416.2777	563.2055	389.2709	446.8555	514.7944	459.276755915649	-0.0569797123538141	0.206052723727388	-0.276529770260156	0.782141197368205	NA	none
Slc29a2	895.5863	1115.3101	734.574	1086.4724	1005.1715	887.2445	954.059805263144	0.118006528015575	0.184180197642881	0.64071235412824	0.521709586086815	0.999642987303919	none
B4gat1	1404.13	1966.519	2010.211	1482.522	2024.529	1978.908	1811.13653681488	0.0277405708990342	0.181963199068462	0.152451545373178	0.878830804823342	0.999642987303919	none
Brms1	2023.398	2475.085	2640.808	3311.707	2701.398	3015.989	2694.73100763573	0.338824320859868	0.141264705247977	2.39850655027449	0.0164620820544552	0.766594919005226	none
Rin1	814.2585	548.819	802.9289	666.2148	682.9492	704.2302	703.233424518279	-0.0771662417215276	0.18872971760583	-0.40887170658885	0.682633813505888	0.999642987303919	none
Cd248	164.6154	271.955	343.6998	133.6303	293.8505	321.0776	254.80477850078	-0.0606653789426909	0.374807245465733	-0.161857540580115	0.87141803955135	NA	none
LOC100911932	165.5953	265.0825	350.439	133.6303	295.8771	313.5858	254.034995204683	-0.0727906702299847	0.374452236482814	-0.194392403457645	0.845868637633465	NA	none
Tmem151a	16154.85	16907.36	15532.92	13727.12	13601.23	15626.85	15258.3868465613	-0.178009225472413	0.098631407413996	-1.80479251122552	0.0711071567109806	0.999642987303919	none
LOC108348052	1652.033	1656.275	1941.856	1604.532	1471.279	1781.981	1684.65928190713	-0.112243685319703	0.134099877259461	-0.837015570883264	0.40258381570526	0.999642987303919	none
LOC108348085	1339.46	1887.977	1932.228	1409.896	1892.803	1885.796	1724.69330585881	0.00786117250826	0.18274840329583	0.0430163676753689	0.965688486412086	0.999642987303919	none
LOC108348098	1972.446	2427.959	1898.532	1544.495	1406.429	1910.412	1860.04557783864	-0.37392669467954	0.160590601466988	-2.32844694062875	0.0198883835818311	0.814951664481172	none
LOC108348044	782.9031	493.8389	770.1956	644.9114	608.9799	661.4199	660.374806338573	-0.0959913291894321	0.205089911595579	-0.468045104913397	0.639752334571117	0.999642987303919	none
LOC108348067	172.4543	287.6636	356.2155	138.472	320.1958	341.4125	269.40226423343	-0.0297681596297384	0.375927398656909	-0.0791859272191714	0.936884737893921	NA	none
Gal3st3	22.53664	21.59932	0	0	0	11.77285	9.31813287242905	-1.91317438688052	1.94665704013777	-0.982799921831697	0.325705920343355	NA	none
Banf1	6992.236	7916.149	8239.167	8378.039	7182.112	8331.964	7839.9446236098	0.0456656276810572	0.113568989308161	0.402095923889458	0.687613432467521	0.999642987303919	none
Eif1ad	3742.061	3436.255	3372.494	3631.258	3134.068	3623.896	3490.0053488538	-0.0222630810983883	0.111435064919246	-0.19978523918411	0.841648546023717	0.999642987303919	none
Sart1	6460.176	6051.735	7322.635	8550.402	7059.506	7948.811	7232.21087745498	0.248251287102161	0.120121553049973	2.06666731155967	0.0387655133686956	0.999642987303919	none
Cnih2	400.7602	648.9612	734.574	245.9572	438.7492	494.4595	493.910242914926	-0.598228692128487	0.299437795161354	-1.99783962410666	0.0457340499818384	NA	none
Pacs1	4267.263	5111.183	5504.01	4248.088	5511.217	5672.371	5052.35551472427	0.0521908378866365	0.148645338746264	0.351109818355795	0.725505962312877	0.999642987303919	none
Yif1a	1427.647	2005.791	1877.352	1550.305	1501.678	1831.213	1698.99749039859	-0.121255912925488	0.162170003046789	-0.747708643074413	0.454635916705727	0.999642987303919	none
LOC102555354	17.63737	18.65395	29.84508	22.27172	16.21244	17.12414	20.2907832494443	-0.249522457202531	0.671683001094499	-0.371488420573302	0.710273778962573	NA	none
LOC102555167	3969.388	4754.795	4566.297	3974.049	4443.223	4769.073	4412.80395411023	-0.0114472320783853	0.120984400505434	-0.0946174220028568	0.924618711162468	0.999642987303919	none
Rab1b	4511.247	4988.46	4906.146	4590.879	4967.087	5480.795	4907.43554740918	0.0619264586680246	0.109624345210646	0.564896953765437	0.572143855784514	0.999642987303919	none
Klc2	6210.313	6782.185	7280.274	6461.703	6965.271	7727.268	6904.50222703203	0.0613261389134451	0.113707771269339	0.539331113685997	0.589658403799297	0.999642987303919	none
Sf3b2	27444.72	29185.58	28176.64	33705.82	29733.62	31780.26	30004.4424922118	0.167085048722661	0.0902103999622299	1.85217057892015	0.0640013321276366	0.999642987303919	none
Drap1	7149.993	8606.345	7709.658	6949.744	6448.499	7763.657	7437.98262718193	-0.149143078126154	0.118124471322092	-1.26259255560588	0.206735644629339	0.999642987303919	none
Bles03	2028.297	2056.844	1870.613	2299.797	1956.639	2137.307	2058.249390603	0.102480742885671	0.11684501907617	0.877065566816028	0.38045102598605	0.999642987303919	none
Fosl1	4201.613	1957.683	1963.999	3275.879	1596.926	1557.226	2425.55433886081	-0.337188795051103	0.520803324807545	-0.647439789628274	0.517347350973169	0.999642987303919	none
Ccdc85b	2609.351	3404.838	3375.382	3111.262	2571.699	2933.579	3001.0183452488	-0.123933869169018	0.142761534689398	-0.868118078435184	0.385329695158502	0.999642987303919	none
Fibp	2358.508	2722.496	2711.088	2154.546	2390.322	2570.761	2484.62032267727	-0.131196213092999	0.122695798308944	-1.06928040651116	0.284943336741098	0.999642987303919	none
Ctsw	29.395612	24.544677	18.292145	20.335045	7.092944	37.459055	22.8532463292913	-0.156820248487229	0.767331600428993	-0.204370898317696	0.838063670012258	NA	none
Ovol1	69.56962	62.83437	56.80193	27.11339	58.77011	58.86423	55.6589403111517	-0.388308497662864	0.471798457269467	-0.823038930458143	0.410485855216139	NA	none
LOC102556290	26.45605	26.50825	23.10587	45.51177	17.22572	23.54569	27.0588916275479	0.183951032405409	0.637313540847316	0.28863506047721	0.772860662484054	NA	none
Ap5b1	3169.827	3219.28	3008.577	2705.529	3188.785	2959.265	3041.87712760294	-0.0861051927302783	0.109034619874292	-0.789705075594801	0.429700026473222	0.999642987303919	none
Efemp2	12602.88	16549.98	15258.54	13637.07	16213.46	17141.26	15233.8648947482	0.0814520886224048	0.135648393535419	0.600464823058426	0.548196497747167	0.999642987303919	none
Snx32	925.9618	1110.4012	1108.1189	1019.6573	976.7997	936.4764	1012.90253373842	-0.100353095116138	0.138371579170345	-0.725243548695768	0.468302630801157	0.999642987303919	none
Mus81	1350.238	1587.55	1311.258	1362.448	1191.615	1399.898	1367.16785449329	-0.103856141792991	0.138590010320924	-0.749376824148419	0.453630115604175	0.999642987303919	none
Cfl1	59326.22	64861.76	61974.75	67495.89	58039.53	66560.46	63043.1031816414	0.0452626374115563	0.0985605369478208	0.459236919899482	0.646064040667677	0.999642987303919	none
LOC102551929	50.95239	39.27148	23.10587	45.51177	28.37178	65.28578	42.0831782225547	0.295591205557654	0.56363437980082	0.524437855728587	0.599974032469392	NA	none
Ehbp1l1	11833.69	11200.23	14214.92	11679.09	12390.36	11989.04	12217.8891539184	-0.0468720182596384	0.115084858440489	-0.40728223412532	0.683800709620299	0.999642987303919	none
Fam89b	5138.353	6781.203	5896.81	4993.706	5961.113	6490.049	5876.87231438936	-0.0304708299632965	0.143068571348111	-0.212980598577136	0.831342095604267	0.999642987303919	none
Sssca1	2421.219	2201.167	1985.179	2548.659	2071.14	2380.255	2267.93638548328	0.0833248470790783	0.133265647427763	0.62525375959506	0.531804523316737	0.999642987303919	none
Pcnx3	15515.98	13501.54	16256.9	15441.08	16562.02	16462.72	15623.3740446893	0.098253588757799	0.104147569536389	0.94340740926719	0.345472554813811	0.999642987303919	none
Rnaseh2c	677.0789	1017.1314	901.1288	864.7236	863.3126	851.9259	862.550216175705	-0.00856292537651927	0.176893187858863	-0.048407321277693	0.961391624611162	0.999642987303919	none
Kat5	4362.309	4554.51	4203.342	4305.22	4146.332	4384.85	4326.09388907027	-0.0315518760890871	0.0924178766223059	-0.341404468943098	0.732799111264783	0.999642987303919	none
Rela	10919.49	9825.725	9972.107	9263.097	9852.099	9557.41	9898.3215099007	-0.0993880091526093	0.0915633454172557	-1.0854562893011	0.277719613261775	0.999642987303919	none
Sipa1	10803.87	12374.44	14224.55	10056.16	12981.1	13441.38	12313.584184026	-0.0361376923764238	0.146495572675614	-0.246681122960921	0.80515501686513	0.999642987303919	none
Map3k11	7395.936	7059.049	7780.901	7374.843	7932.951	8263.467	7634.52460922489	0.0840777697435265	0.0963379512807763	0.872737780134876	0.382806020145565	0.999642987303919	none
Kcnk7	111.70333	63.81616	71.24309	67.78348	80.04894	92.04225	81.1062081875756	-0.0415869499619626	0.390192588294721	-0.106580573823076	0.915121730631476	NA	none
Slc25a45	118.5623	113.8873	86.647	71.65683	67.88961	123.07975	96.9537982418116	-0.282472963223262	0.379278088863282	-0.744764782141382	0.456413928612958	NA	none
Tigd3	240.0642	265.0825	326.3704	157.8387	198.6024	231.1759	236.522341822595	-0.501975411794788	0.253853463473735	-1.97742195409016	0.0479939544130324	NA	none
Ltbp3	8886.294	10519.848	12148.873	9155.612	12055.978	12569.118	10889.2871754368	0.0982867950280285	0.155739310481918	0.631098177614187	0.527976332641816	0.999642987303919	none
Scyl1	12657.75	15096.94	14808.94	13722.28	14030.86	16462.72	14463.2473303762	0.0549092137490591	0.118282117660656	0.464222444060313	0.64248838262035	0.999642987303919	none
Frmd8	7220.542	7892.586	8197.769	7186.018	8148.779	7970.217	7769.31854409141	-0.00041105308177904	0.102722028800045	-0.00400160595133087	0.996807188914019	0.999642987303919	none
Dpf2	18548.63	20622.44	18656.06	19343.47	19264.44	19403.79	19306.4711668058	0.00459957858778097	0.0876077043521823	0.0525019873742005	0.958128711825021	0.999642987303919	none
Cdc42ep2	2128.242	2958.124	2793.885	1849.521	2585.885	2864.012	2529.94483870584	-0.110631016085884	0.18630499936033	-0.593816679454287	0.552634731893132	0.999642987303919	none
Pola2	5836.989	6306.018	6156.751	5152.513	5901.329	6302.754	5942.72567349328	-0.0764359106441728	0.110440286202794	-0.692101707377133	0.488873459531658	0.999642987303919	none
Slc22a20	14.697806	18.653954	31.770568	21.303381	6.079666	49.2319	23.6228793172015	0.231888043561546	0.841982342763698	0.275407252366366	0.783003372871231	NA	none
Capn1	9156.733	10470.759	10494.878	8964.85	10362.791	10319.434	9961.57422790003	-0.0229871837243737	0.109164448304647	-0.210573900948255	0.833219779682947	0.999642987303919	none
Znhit2	707.4544	875.7541	814.4818	1025.4673	802.5159	842.2936	844.661186885147	0.155615852196971	0.164146451478966	0.94803055926501	0.343113897210211	0.999642987303919	none
Tm7sf2	301.795	326.9351	346.588	388.3025	380.9924	430.244	362.476167713696	0.298174142254892	0.180270128644006	1.65404076924869	0.0981192293762556	NA	none
Mir6315	55.85166	58.90722	44.28625	51.32178	60.79666	58.86423	55.0046342136136	0.104196789755773	0.410076623396791	0.254091025459287	0.799425236547353	NA	none
Syvn1	6171.119	6537.72	6545.7	5684.129	6514.362	7364.45	6469.580085635	0.0228282874808081	0.119356661764138	0.191261108876515	0.848321029200625	0.999642987303919	none
Mrpl49	1741.2	2036.226	1855.209	1793.357	1847.205	1786.262	1843.24324203509	-0.0536825452759997	0.114130599418458	-0.470360670578565	0.638097358080456	0.999642987303919	none
Fau	15367.05	17377.63	16021.03	19767.6	10249.3	14111.36	15482.3289868783	-0.144142085116503	0.194974116172115	-0.739288311425199	0.459731945400489	0.999642987303919	none
Zfpl1	2075.33	2456.431	2302.885	1983.151	2199.826	2408.082	2237.6175555506	-0.0525407478301446	0.127466565896998	-0.412192385198494	0.680198418051731	0.999642987303919	none
Cdca5	3117.895	2945.361	2730.343	3562.506	3010.448	3078.064	3074.10291858831	0.134356034993042	0.117750079552475	1.14102712714658	0.253858634460459	0.999642987303919	none
Arl2	856.3922	886.5537	1018.5837	870.5336	818.7284	955.741	901.088761522773	-0.0624553151604327	0.144993599561645	-0.430745324960908	0.666653558461762	0.999642987303919	none
Naaladl1	126.40113	77.56118	64.50388	101.67523	67.88961	115.58794	92.2698272866419	0.0868140143663155	0.409273276742155	0.212117475778925	0.832015386210972	NA	none
Sac3d1	2302.656	2612.535	2421.302	3051.225	2382.216	3042.745	2635.44675894687	0.208318996746052	0.134901513394208	1.5442302425274	0.122532564850417	0.999642987303919	none
Snx15	1896.997	1977.319	2137.293	2134.211	2014.396	1976.768	2022.83067839492	0.0271192351333375	0.109819482573293	0.246943752582683	0.804951754982005	0.999642987303919	none
Majin	33.315027	11.781445	44.286247	17.430039	24.318665	4.281035	22.5687428455187	-0.954977048073977	0.846077275677981	-1.12871137841249	0.259019607755691	NA	none
Batf2	780.9434	635.2162	600.7526	463.8327	571.4886	366.0285	569.710337339071	-0.524915463682035	0.211754382794484	-2.47888830802376	0.0131792568739763	0.692359494625539	none
Ppp2r5b	2682.84	3495.162	3795.139	2595.139	3500.874	4172.939	3373.6820882651	0.0420283160024424	0.188585681064742	0.22286058923007	0.823644010221668	0.999642987303919	none
Atg2a	6751.192	6182.313	6875.921	6278.687	6931.833	6908.52	6654.74442751485	0.0223188674074842	0.0986084962619385	0.226338178286357	0.820938406753381	0.999642987303919	none
Cdc42bpg	330.2107	535.0739	598.8271	451.2443	616.0728	596.1341	521.260501985902	0.183826460537852	0.24894415370602	0.738424493209565	0.460256535182575	NA	none
Ehd1	9972.951	11143.283	11462.436	10706.885	10541.128	11913.05	10956.6222519085	0.025524584513535	0.103564128176611	0.246461636504168	0.805324898249241	0.999642987303919	none
Pygm	117.58245	121.7416	68.35486	107.48524	113.4871	80.2694	101.486774676597	-0.0295045858001196	0.369000504772642	-0.0799581177220847	0.936270566486541	NA	none
Rasgrp2	254.762	463.4035	402.4272	241.1155	314.1161	366.0285	340.308794200728	-0.283184015064994	0.276320825055847	-1.02483775881807	0.305439746789693	NA	none
Nrxn2	110.7235	201.2663	301.339	198.5088	233.0539	208.7004	208.931990039878	0.061745443251519	0.354098627516548	0.174373574064852	0.861571880987802	NA	none
Sf1	33806.91	28013.33	28147.76	32250.41	28611.92	30370.73	30200.1786424652	0.0201515215997961	0.110994100689491	0.181554888724857	0.855932053942238	0.999642987303919	none
Men1	5121.696	6161.696	6638.123	5174.785	6637.982	7104.377	6139.77645522672	0.0779214577468848	0.150518114416198	0.517688240044146	0.60467580457878	0.999642987303919	none
Map4k2	3638.197	4575.128	4937.917	3540.235	4407.758	4379.499	4246.45538619123	-0.0934075874674412	0.148308109725799	-0.629821171884252	0.528811591969512	0.999642987303919	none
Kcnk4	9.798537	10.799658	51.025458	30.986735	13.17261	0	19.2971664827527	-0.69487540852321	1.21280541016913	-0.572948803408046	0.566679359021433	NA	none
Tex40	6.858976	11.781445	3.850978	20.335045	3.039833	12.843104	9.78489694183603	0.689327851927494	1.08942241774181	0.632746160443764	0.526899420543141	NA	none
Ccdc88b	62.71064	72.65224	121.30581	70.68849	95.2481	128.43104	91.8393878620824	0.196186442868931	0.415906080043884	0.471708523347941	0.637134852507084	NA	none
Rps6ka4	11548.56	14721.9	15166.11	13714.54	14614.5	16194.08	14326.6152385402	0.103623445012784	0.130762633723246	0.792454557256006	0.428095678705737	0.999642987303919	none
Prdx5	5384.296	7549.943	7236.95	6435.558	7198.325	7257.424	6843.74931346178	0.0505741287063865	0.142636631504523	0.354566202054365	0.72291459994158	0.999642987303919	none
Trmt112	3473.582	4353.244	3926.072	4700.3	3203.984	4586.059	4040.54007999872	0.0877980367083996	0.163971842992868	0.535445812560749	0.592341618284085	0.999642987303919	none
Esrra	3247.235	3707.228	4456.544	3720.345	3725.822	4453.346	3885.08683675531	0.0603740282762968	0.145467068603379	0.415035711215909	0.678115760853581	0.999642987303919	none
Bad	2011.64	2609.59	2362.575	2154.546	2421.734	2563.27	2353.89241495695	0.0316918957552084	0.137738426189363	0.230087540797354	0.818023746196577	0.999642987303919	none
Gpr137	808.3793	936.6249	941.5641	873.4386	973.7599	1117.3501	941.852812572862	0.141660988689911	0.153810876727716	0.921007614700016	0.357046451464511	0.999642987303919	none
Plcb3	8917.649	9674.53	10989.728	8627.869	11115.656	11027.946	10058.8963767729	0.0568301071498287	0.134731995490409	0.421801124098057	0.673170185148921	0.999642987303919	none
Ppp1r14b	9051.889	10767.259	9547.537	12205.869	8464.922	10957.309	10165.7973411426	0.107042897296424	0.146320587868403	0.731564155501453	0.464434633046174	0.999642987303919	none
Fkbp2	2116.484	3175.099	2920.004	2668.733	2658.841	2963.546	2750.45118837275	0.0138446072138182	0.160016305220643	0.0865199780405392	0.931053075439388	0.999642987303919	none
Dnajc4	387.0422	550.7825	450.5644	386.3659	411.3907	513.7242	449.978329469979	-0.0827059220940078	0.211380376073174	-0.391265847996113	0.695600740095805	NA	none
Vegfb	2115.504	2750.967	2687.02	2162.293	2319.393	2842.607	2479.63072936332	-0.0446299678521437	0.154820956639872	-0.288268260452345	0.773141400882737	0.999642987303919	none
Fermt3	76.42859	45.1622	68.35486	68.75182	64.84977	42.81035	61.0595993788017	-0.105396076075308	0.438864662722849	-0.240156214495373	0.810209156207172	NA	none
Nudt22	1002.39	1249.815	1271.785	1089.377	1089.274	1405.25	1184.64856891855	0.0240093307835002	0.165712208514356	0.14488570877637	0.88480111011421	0.999642987303919	none
Trpt1	485.0276	501.6932	579.5722	468.6744	520.8247	588.6423	524.072396188672	0.0103063879005689	0.174828998146255	0.0589512495629984	0.95299093774851	NA	none
Stip1	36322.2	34893.69	33517.95	37749.59	34122.13	36252.87	35476.4053548643	0.0459729941230665	0.0881431799853905	0.521571766876194	0.601968525131996	0.999642987303919	none
Flrt1	32.335174	3.927148	74.131326	45.511768	23.305387	47.091383	37.7170309394844	0.0697399483381819	0.844911680188496	0.0825411104775155	0.934216428413677	NA	none
Macrod1	79.36815	199.30277	252.23906	152.99701	237.10698	200.13838	186.858725097618	0.152451710698861	0.405076279165089	0.376353093331168	0.706654412928675	NA	none
Otub1	8213.134	8920.517	8502.959	8021.691	8830.715	9161.415	8608.40525316388	0.0210207519990856	0.097352573688801	0.215923947386136	0.829047030070561	0.999642987303919	none
Cox8a	5297.089	6640.808	8427.865	7317.711	6513.349	9135.728	7222.09182368294	0.173356180084423	0.180550545546324	0.960153177936232	0.336978127880306	0.999642987303919	none
Naa40	6479.773	6316.818	6627.533	5828.411	6019.883	5715.181	6164.5999068619	-0.145259636301432	0.0858277053420212	-1.69245624967574	0.0905590151378406	0.999642987303919	none
LOC102551606	3242.336	3908.494	3798.027	3517.963	3401.573	4131.199	3666.59866929465	0.0132565926215989	0.127744324022678	0.103774415990847	0.917348369909203	0.999642987303919	none
Rcor2	648.6632	1198.762	1186.1012	588.748	1228.0926	1060.6264	985.165553707515	-0.0764126842700583	0.288158960770473	-0.265175457552136	0.790874300358154	0.999642987303919	none
Mark2	11069.41	11070.63	11962.1	10382.49	11312.23	11335.11	11188.6623736017	-0.0461295882865535	0.0916989879519059	-0.503054497294424	0.614925957157256	0.999642987303919	none
RGD1308106	2735.752	3217.316	3263.704	2805.268	3114.816	3172.247	3051.51700655818	-0.0197192927594817	0.119164854292223	-0.165479099325082	0.868566899359128	0.999642987303919	none
LOC690183	314.5331	264.1007	340.8116	354.4108	291.824	271.8457	306.254299679533	-0.00162251236228958	0.217130536225352	-0.00747252040406532	0.994037846825706	NA	none
Rtn3	26103.3	31805.97	28691.71	27647.91	29398.23	29507.03	28859.0269942559	-0.000802870248047685	0.103764252606148	-0.00773744548708019	0.99382647330538	0.999642987303919	none
Atl3	9123.418	6383.579	8574.202	6439.431	6885.222	5508.622	7152.41244038284	-0.35459193314534	0.152994921012152	-2.31767127169649	0.0204671934870695	0.814951664481172	none
Hrasls5	28.41576	48.10757	36.58429	56.16346	78.02238	31.0375	46.388493140183	0.547894131653504	0.534008730319788	1.02600219911274	0.30489054748908	NA	none
RGD1560108	3034.607	3158.409	3521.719	2654.208	3459.33	3209.706	3172.99647812003	-0.0594619014220399	0.133589242170812	-0.445109953883935	0.656240295796097	0.999642987303919	none
LOC102551693	229.28578	109.96015	91.46073	191.73043	88.15516	78.12889	131.453520826661	-0.265396319438933	0.472233237685875	-0.562002625523517	0.574114230271712	NA	none
LOC686151	1473.7	1611.113	1165.884	1626.804	1419.602	1577.561	1479.11053065843	0.121518928989492	0.153786294721196	0.790180485262343	0.429422371084464	0.999642987303919	none
Pla2g16	1271.8502	2009.7181	1744.493	998.3539	1482.4253	1513.3458	1503.36437803869	-0.331766806648961	0.210192866226157	-1.57839232418096	0.114475507513352	0.999642987303919	none
Slc3a2	24675.66	28614.18	25166.14	23601.24	25704.83	26787.51	25758.2594014863	-0.0441223701284007	0.103179159003911	-0.42762870481168	0.668921463918943	0.999642987303919	none
LOC100912041	5890.881	4426.878	3811.505	5279.365	3726.835	4307.791	4573.87595787545	-0.085682642886437	0.181132739226395	-0.473037857498216	0.636186170337539	0.999642987303919	none
Taf6l	3385.395	3083.793	3322.431	3540.235	3337.737	3679.549	3391.52329934908	0.108600355505366	0.101044571362091	1.07477674496929	0.282474694406863	0.999642987303919	none
Wdr74	3194.323	3445.091	3255.039	3934.347	2944.585	3545.767	3386.52538288634	0.0753711829238169	0.131031690689569	0.575213389426387	0.565146988463932	0.999642987303919	none
Stx5	4089.91	5235.87	5176.677	4270.359	4844.481	5381.261	4833.09300196978	-0.000722891821844304	0.139425936838533	-0.00518477292127843	0.995863168269147	0.999642987303919	none
Nxf1	10265.928	10178.186	8965.077	9517.769	9363.699	9792.867	9680.58778730781	-0.0365076246326197	0.0963759332196612	-0.378804369649123	0.704833142275702	0.999642987303919	none
Tmem223	665.3207	378.9698	388.9488	631.3547	377.9526	435.5953	479.690313950951	0.0120828232183709	0.28107292463797	0.0429882146561571	0.965710928511926	NA	none
Tmem179b	1185.623	1895.831	1560.609	1195.894	1603.005	1590.404	1505.22779213102	-0.0809281658625988	0.194961471894337	-0.415098250317166	0.678069980257765	0.999642987303919	none
Lrrn4cl	69.56962	73.63403	46.21174	58.10013	24.31866	23.54569	49.2299777593332	-0.834814034550168	0.54306206532901	-1.53723503784858	0.124235763058677	NA	none
Gng3	69.56962	35.34433	39.47252	61.00514	53.70372	42.81035	50.3176126732789	0.126709941022962	0.484136314515056	0.261723686540398	0.793534477680015	NA	none
Bscl2	1140.5498	1042.6579	1008.9562	938.3171	935.2553	1209.3923	1045.854764172	-0.0505701603037394	0.15515599364784	-0.325931078231623	0.744476501466384	0.999642987303919	none
Ubxn1	5100.139	6672.225	6017.153	6382.299	5765.55	6855.007	6132.0621655935	0.0951620409330216	0.130230202784261	0.730721744253648	0.464949131186037	0.999642987303919	none
Uqcc3	784.8628	1132.9823	1184.1757	1285.9495	1107.5125	1572.21	1177.9488221241	0.354165340819265	0.198468060093103	1.7844954027017	0.0743432011730016	0.999642987303919	none
Ttc9c	7257.777	6450.341	6446.537	6265.131	6619.743	6192.517	6538.67424539624	-0.0792337732608812	0.0980047381233796	-0.80846880240762	0.418820758492941	0.999642987303919	none
Polr2g	4772.868	5338.958	4642.354	5385.882	3966.982	4758.37	4810.90232342766	-0.0642259475284666	0.135660391181415	-0.473431832011888	0.635905124085362	0.999642987303919	none
Zbtb3	320.4122	289.6272	291.7116	366.0308	359.7136	267.5647	315.843335316213	0.140234550852264	0.212552711031278	0.65976364249538	0.50940551830835	NA	none
Hnrnpul2	16411.57	15348.28	17533.5	17895.81	17869.15	17406.69	17077.499686148	0.10926456479785	0.0907631883938936	1.20384229257862	0.228650539717343	0.999642987303919	none
Lbhd1	1400.211	1658.238	1386.352	1583.229	1332.46	1512.276	1478.79427692236	-0.00539820161431223	0.137018270082883	-0.0393976774852495	0.96857333157187	0.999642987303919	none
Ints5	5282.392	4758.722	5257.548	5172.848	5248.778	5281.727	5167.002409088	0.0376423848012261	0.0937718843489818	0.4014250653334	0.688107198211934	0.999642987303919	none
Ganab	37377.5	38518.45	42549.46	43681.61	47075.87	45430.34	42438.8720387214	0.201369822765548	0.0926594749378316	2.17322430221684	0.0297634395586295	0.918911853942425	none
B3gat3	4128.124	5080.748	4983.166	4790.356	4084.522	5009.881	4679.46606956992	-0.0316124651655922	0.13005770729735	-0.243064911895739	0.807955112434295	0.999642987303919	none
Rom1	552.6375	580.2362	733.6113	577.1279	491.4397	602.5557	589.601375593234	-0.15971569200323	0.182979740886093	-0.872859974715209	0.382739404837501	0.999642987303919	none
Eml3	4951.201	5244.706	5807.275	4907.524	5548.709	5928.163	5397.92968776486	0.0338657232127275	0.117162403777057	0.289049405961055	0.772543569882142	0.999642987303919	none
Mta2	16276.35	16853.36	15971.93	16346.47	16334.04	16202.65	16330.798794652	-0.0064276175904052	0.0790059470879402	-0.0813561235238497	0.935158741747371	0.999642987303919	none
Tut1	2100.806	2280.691	2203.722	2399.535	2012.37	2279.651	2212.79596702197	0.0231577026243387	0.116787693635067	0.198288894176649	0.842819040341862	0.999642987303919	none
Eef1g	65768.76	73799.95	68395.29	79813.12	67818.68	75760.4	71892.7006947267	0.10324726827499	0.10142244927645	1.01799225922424	0.308681634751328	0.999642987303919	none
Ahnak	52823.92	37475.79	59192.42	44734.19	45601.55	47764.58	47932.0747815493	-0.114356768692629	0.155456537695969	-0.735618909230312	0.461962651644912	0.999642987303919	none
Asrgl1	896.5662	934.6613	977.1857	1104.8708	939.3084	1104.507	992.849886456454	0.164945408356252	0.135986895207425	1.21295076341478	0.225148645610575	0.999642987303919	none
Fads1	2865.092	5522.552	6608.278	2276.557	5653.076	5506.481	4738.67280526435	-0.158474310857244	0.523777930582815	-0.302560114896226	0.762225114213145	0.999642987303919	none
Fen1	8643.29	8652.489	8291.156	9409.316	8082.916	9079.005	8693.02858995831	0.0544729446226139	0.0982852744005314	0.55423302173046	0.579419381796229	0.999642987303919	none
Tmem258	1422.748	2406.36	2197.946	1683.935	1708.386	2265.738	1947.51878231649	-0.091292257334826	0.204822430213252	-0.445714159527239	0.655803735153834	0.999642987303919	none
Myrf	34102.83	31966.99	38508.82	28809.92	35559.97	35440.55	34064.8441896211	-0.0673410475514086	0.122344037769951	-0.550423615068461	0.582028855061157	0.999642987303919	none
Incenp	14686.05	14176.02	15040.96	15113.78	14574.99	14965.43	14759.5371123221	0.0244741621080525	0.0810246731817946	0.302058140402986	0.762607741946759	0.999642987303919	none
Best1	17.63737	0	0	13.5567	21.27883	14.98362	11.2427529505433	1.49873589268283	1.5248996365104	0.982842317486911	0.325685050904014	NA	none
Scgb2a2	17.637367	34.362547	11.552934	27.113394	7.092944	17.124139	19.1472208745414	-0.306223695770331	0.824039506001309	-0.371612882076851	0.710181096417208	NA	none
Fads2	2535.861	4125.469	5446.246	2574.804	4857.653	5177.912	4119.65754827229	0.0586704108709889	0.433499079057308	0.135341489072074	0.89234188329584	0.999642987303919	none
LOC102552566	57.81137	25.52646	36.58429	31.95507	12.15933	8.56207	28.7664330413247	-1.18220503936018	0.71858948841068	-1.64517441241019	0.0999338486274789	NA	none
Fth1	183896	220122.6	175856.8	211397.3	183528.9	207926.7	197121.379335338	0.056063703518638	0.117443798959836	0.477366229764168	0.633101357141722	0.999642987303919	none
Rab3il1	340.0092	481.0757	471.7448	252.7356	412.404	459.141	402.851713591134	-0.202255109481784	0.264917948896983	-0.763463216908848	0.445187191002267	NA	none
Fads3	7322.447	9386.866	9194.21	6869.372	8577.396	8601.669	8325.32665270578	-0.107254316579908	0.139197890637846	-0.770516823842928	0.440993379210042	0.999642987303919	none
Dagla	1531.511	1656.275	2115.15	1085.504	1828.966	1833.353	1675.12655280829	-0.159767730934061	0.213414502301104	-0.748626401727124	0.454082414486475	0.999642987303919	none
LOC108349691	20.57693	34.36255	25.03136	28.08173	50.66389	39.59957	33.052669796627	0.564850659063377	0.561057790992889	1.00676020925362	0.314050020482753	NA	none
Syt7	76.42859	73.63403	109.75287	61.00514	66.87633	90.97199	79.7781579342653	-0.24909640039496	0.383418803818065	-0.649671841637578	0.515904216377986	NA	none
Ppp1r32	14.697806	12.763232	4.813722	17.430039	9.119499	0	9.80404974125267	-0.276935353706273	1.30046261688452	-0.212951414451051	0.831364859057502	NA	none
Tmem216	733.9105	904.2259	701.8407	769.8267	788.3301	717.0733	769.201194585874	-0.0402809723097364	0.158510860651514	-0.254121213803099	0.79940191495666	0.999642987303919	none
Sdhaf2	3001.292	3124.046	3075.006	2973.758	2481.517	3063.08	2953.11668921533	-0.111152281903759	0.118381634241534	-0.938931808264912	0.347765756782869	0.999642987303919	none
Cpsf7	9648.62	8831.175	8508.736	9771.473	9181.309	8549.227	9081.75657003162	0.02724462270664	0.101994152926481	0.267119456605306	0.789377187509833	0.999642987303919	none
LOC103691286	450.7327	435.9135	335.0351	464.801	375.926	394.9255	409.555630463146	0.0168537371962696	0.202363229729216	0.0832845829690586	0.933625258711079	NA	none
Tmem138	1737.281	1946.884	1781.077	1747.846	1909.015	1897.569	1836.61186093592	0.0232573825106631	0.113117232230392	0.205604239531723	0.837100065614488	0.999642987303919	none
Cyb561a3	1015.128	1098.62	1370.948	1043.866	1123.725	1283.24	1155.92119483125	-0.0143928429904844	0.16287707195052	-0.0883662925550182	0.929585551107296	0.999642987303919	none
Vps37c	5107.978	5383.138	5163.199	4466.932	4868.799	4638.501	4938.09115235564	-0.163814928653263	0.0917359701214923	-1.78572187590442	0.0741443015337311	0.999642987303919	none
Cd6	13.717952	0	15.403912	15.493368	4.053111	5.351294	9.00327272707096	-0.22402626480707	1.37491028063344	-0.162938824418316	0.870566601820814	NA	none
Tkfc	1431.566	1651.366	1795.518	1354.701	1596.926	1783.051	1602.18810661812	-0.0434395538051957	0.151926089995299	-0.285925569509094	0.7749351292899	0.999642987303919	none
Ddb1	55886.94	52380.3	54739.73	60662.34	57701.1	56811.47	56363.647306308	0.103867856100315	0.0819674589474607	1.26718404393739	0.205089489744336	0.999642987303919	none
Ccdc86	2981.695	2343.526	2298.071	3029.922	2156.255	2501.195	2551.77717237914	0.0121841752139651	0.163498297595762	0.0745217252603426	0.940595254970701	0.999642987303919	none
Ms4a18	50.95239	66.76152	71.24309	45.51177	91.19499	55.65345	63.5528701515465	0.0253420373609565	0.444398026887192	0.0570255397812319	0.954524850437306	NA	none
Slc15a3	10.77839	22.5811	28.88233	25.17672	39.51783	37.45905	27.3992393334563	0.713428796084547	0.64096379190681	1.11305631471344	0.265684244100995	NA	none
Prpf19	23394.99	25699.26	23327.3	23435.66	23589.1	24827.86	24045.6944828485	-0.011386502059683	0.0884261079678602	-0.128768554009203	0.897540788595374	0.999642987303919	none
Tmem132a	22214.26	29856.14	29047.93	22866.27	28603.82	27993.69	26763.6854453542	-0.029743475413564	0.142510454497747	-0.208710831204557	0.834673984269754	0.999642987303919	none
Tmem109	9815.195	12131.943	11104.295	11038.056	10972.784	11070.756	11022.1715193045	0.00131547809438383	0.106260446746999	0.0123797530939797	0.990122638438325	0.999642987303919	none
LOC100911030	193.03119	179.66703	120.34306	89.08686	139.83232	98.4638	136.73737828121	-0.590699851619701	0.333696054374787	-1.77017331753124	0.0766982728152945	NA	none
LOC100910973	19463.81	18149.32	14475.83	10687.52	12940.57	10355.82	14345.478014436	-0.616112878194248	0.141135677950523	-4.36539425849667	1.26893675893536e-05	0.00970442649438951	down
Ms4a7	132.28026	62.83437	43.3235	51.32178	28.37178	56.72371	62.4758995243475	-0.805770195233346	0.545639346191688	-1.47674503471433	0.139743995361505	NA	none
Ms4a6a	76.42859	66.76152	54.87644	118.13693	94.23483	98.4638	84.8170173935859	0.650903364295634	0.348104589878734	1.8698499911259	0.0615046520066593	NA	none
Stx3	3164.928	2909.035	3021.092	2850.78	3035.78	2822.272	2967.31445645854	-0.0625855799925826	0.099348203365922	-0.629961870191711	0.528719531566385	0.999642987303919	none
Oosp1	15.67766	23.56289	13.478423	12.588361	5.066389	8.56207	13.1559652928665	-1.00548095556104	0.853926400821498	-1.17747964531105	0.239004117111109	NA	none
Mrpl16	1835.266	2009.718	1727.164	2033.505	1574.634	1765.927	1824.36878770454	-0.0520604467211568	0.138469422535472	-0.375970707235529	0.706938673287395	0.999642987303919	none
Patl1	9247.86	7324.131	7028.998	7268.326	7542.839	7374.082	7631.03941416444	-0.0892409077121629	0.125465093420799	-0.711280765661702	0.476910268269381	0.999642987303919	none
Mpeg1	2140.9804	524.2743	461.1546	793.0668	304.9966	273.9862	749.743151583819	-1.18804738865531	0.84280000514542	-1.40964330968451	0.158645031843262	0.999642987303919	none
Dtx4	1071.96	559.6186	687.3996	689.4549	697.1351	638.9444	724.085426375204	-0.19509320413087	0.234466940723511	-0.832071265692544	0.40536871977496	0.999642987303919	none
Osbp	11411.38	11738.25	12424.22	12545.75	13490.78	12512.39	12353.7948098618	0.115870973514205	0.0892592348161855	1.29813989278333	0.19423926814983	0.999642987303919	none
Fam111a	9342.905	10833.038	9194.21	8509.732	9720.373	8977.33	9429.59817315768	-0.110356146166196	0.109589708934333	-1.00699369712098	0.31393780307125	0.999642987303919	none
RGD1305704	3707.767	2735.259	2833.357	3431.781	3146.227	2576.113	3071.75054715306	-0.0190077425104292	0.160432599038529	-0.118478056357264	0.905688881114207	0.999642987303919	none
Tle4	2072.391	1793.725	1954.371	1855.331	2231.237	1702.782	1934.97280594895	-0.00765622851166389	0.14031382229657	-0.0545650341951451	0.956484995908507	0.999642987303919	none
Cntf	489.9269	520.3471	413.0174	408.6376	456.9882	459.141	458.009700707284	-0.103653214339646	0.177386903526003	-0.584334087124147	0.558995562889769	NA	none
Zfp91	23428.3	18528.29	17805.96	18321.88	17937.04	16092.41	18685.6458815123	-0.190996541584049	0.128483297385031	-1.48654763281551	0.13713432747503	0.999642987303919	none
Lpxn	191.07148	84.43369	103.01366	149.12366	37.49127	107.02587	112.026606332486	-0.365800514329942	0.517865153613124	-0.706362480228234	0.479962747368708	NA	none
Cep78	590.8518	619.5076	522.7703	616.8297	471.1741	616.469	572.933758640276	-0.0240254872354295	0.179978396552791	-0.133490950556293	0.89380512063048	0.999642987303919	none
Psat1	9138.116	13492.7	12375.118	9411.253	12857.481	12527.378	11633.6741315619	-0.00870106209348005	0.168578472868795	-0.0516143131765828	0.958836014276641	0.999642987303919	none
Gnaq	746.6486	395.6602	912.6818	908.2987	760.9716	519.0755	707.222704530089	0.0909213199150291	0.297588796390024	0.305526689908939	0.759965045510343	0.999642987303919	none
Trpm6	15.67766	0	16.366656	5.810013	13.17261	5.351294	9.39637213467933	-0.397193064630266	1.33498725531266	-0.297525735208042	0.766065163211729	NA	none
LOC499331	1042.5644	1125.128	899.2034	1128.1108	963.6271	937.5466	1016.03004521504	-0.0174715634226548	0.152079582088428	-0.114884346621204	0.908536792523556	0.999642987303919	none
Carnmt1	1515.834	1641.548	1397.905	1736.226	1507.757	1474.816	1545.68099181584	0.0511209675702008	0.130750488541416	0.390981082674945	0.6958112189659	0.999642987303919	none
Nmrk1	40.174	11.78144	33.69606	44.54343	25.33194	16.05388	28.5967934707833	0.00675663537130464	0.713496555102798	0.00946975191818715	0.992444344077101	NA	none
Ostf1	2142.94	2981.687	2572.453	2148.736	2473.411	2583.605	2483.80542556748	-0.0952707319599568	0.150026448169315	-0.635026244522146	0.525411298460696	0.999642987303919	none
Rfk	992.5918	1335.2304	1268.8972	1272.3928	1017.3308	1104.507	1165.1583518186	-0.083461022086536	0.164192956164561	-0.508310612319374	0.611235528816112	0.999642987303919	none
Gcnt1	1326.722	1343.0847	995.4778	998.3539	1114.6055	848.7152	1104.49316405304	-0.307262425827775	0.173945769411821	-1.76642655275118	0.0773243136388997	0.999642987303919	none
Vps13a	4478.911	2738.204	3547.713	3888.835	4126.067	3074.853	3642.43073246713	0.0429638257491108	0.184872982122575	0.232396455424865	0.816230101734799	0.999642987303919	none
Zfand5	5104.058	4545.674	3795.139	4664.472	4652.971	4005.978	4461.38210027156	-0.0130072604175843	0.136866886040396	-0.0950358468281751	0.924286354113494	0.999642987303919	none
Abhd17b	1200.3208	1073.0933	919.421	970.2722	986.9325	770.5863	986.770998203814	-0.226746868642173	0.167243577831225	-1.35578819577154	0.175166568160665	0.999642987303919	none
RGD1359158	453.6723	465.3671	490.0369	395.0809	392.1385	479.4759	445.961924252466	-0.154261976612155	0.174449939810444	-0.884276467964245	0.376546988111117	NA	none
Anxa1	25238.09	26921.58	21805.2	29751.14	22629.53	24195.34	25090.1474639632	0.0500707405783843	0.133734395928468	0.374404357463627	0.708103501528519	0.999642987303919	none
Tmem2	1497.2165	977.8599	1190.9149	1172.6543	1228.0926	735.2677	1133.66765780741	-0.224988879951939	0.224902767979862	-1.00038288533685	0.317125249251375	0.999642987303919	none
Klf9	889.7072	680.3784	808.7054	1074.8524	753.8786	696.7384	817.376736830751	0.0867363780366332	0.20363939939895	0.425931221034039	0.670157964162032	0.999642987303919	none
Smc5	3213.92	2798.093	2832.394	3058.972	2709.505	2364.201	2829.51425846765	-0.120844897522117	0.132513523576304	-0.911943885127554	0.361798258086838	0.999642987303919	none
Ptar1	359.6063	251.3375	307.1155	330.2024	329.3153	194.7871	295.394007035215	-0.10306437685526	0.273572817780126	-0.376734712503837	0.706370763472115	NA	none
Apba1	4.899269	17.672167	13.478423	15.493368	29.385053	5.351294	14.3799288914817	0.480034111995482	0.956523661466998	0.501852835777491	0.615771043864672	NA	none
Fxn	556.5569	589.0722	496.7762	627.4814	565.409	627.1716	577.077879002423	0.148246259657052	0.15719513346702	0.943071559452281	0.34564430179686	0.999642987303919	none
Tjp2	4377.987	3447.054	3593.925	3515.058	3558.631	3419.477	3652.02195820549	-0.121953908026436	0.122457471144584	-0.995887853036311	0.319304637876739	0.999642987303919	none
LOC108349129	19.597075	46.143992	24.068612	9.683355	14.185888	22.475433	22.6923924404883	-0.957704040793321	0.717111895469213	-1.33550154005838	0.181712251565526	NA	none
Tmem252	99.94508	174.7581	189.66067	123.94694	178.33688	102.74484	144.898749539746	-0.196979890061	0.361179970432335	-0.545378775642552	0.585493034776613	NA	none
Pip5k1b	582.0331	554.7097	499.6644	351.5058	394.165	406.6983	464.796053382014	-0.506290363343129	0.169334864492783	-2.9898766852275	0.00279090093464145	NA	none
Fam122a	407.6192	234.6471	253.2018	339.8858	283.7178	356.3961	312.577954421152	0.130111570071144	0.265414499231997	0.490220279779872	0.62397803182593	NA	none
Cbwd1	489.9269	538.0193	468.8566	606.178	479.2804	291.1104	478.895247253567	-0.120029911843212	0.260314874500399	-0.461095095213346	0.644730380525753	NA	none
LOC108349152	50.95239	29.45361	46.21174	30.0184	59.78338	13.91336	38.3888149523357	-0.286649449652135	0.64333442759849	-0.445568334842846	0.655909088056703	NA	none
Dock8	3425.569	3506.943	4133.062	2835.286	3883.893	3239.673	3504.07116817433	-0.152094157721678	0.145777920100169	-1.04332780723699	0.296796496545376	0.999642987303919	none
C1H9orf66	14.697806	6.872509	3.850978	12.588361	16.212443	5.351294	9.92889859590318	0.42855273663865	1.02868090202635	0.416604153721981	0.676967970632352	NA	none
Kank1	1889.158	2028.372	2306.736	2141.958	2638.575	2308.548	2218.89119071881	0.18761503868106	0.134537769379134	1.39451575231898	0.163161916055077	0.999642987303919	none
Dmrt3	547.7382	755.976	875.1347	642.0064	711.3209	834.8018	727.829697857585	0.00576741452185326	0.206897919704964	0.0278756525443928	0.977761327350677	0.999642987303919	none
Smarca2	805.4398	918.9527	864.5446	728.1883	821.7682	854.0664	832.15999477799	-0.107225059574598	0.142751963896959	-0.751128437378237	0.452575362942642	0.999642987303919	none
Vldlr	1954.808	3260.515	3075.006	2141.958	3440.078	3248.235	2853.43333667162	0.0909346653469772	0.218713221670634	0.41577123071196	0.677577412604564	0.999642987303919	none
Kcnv2	134.23996	122.72338	54.87644	94.89688	20.26555	52.44268	79.907481634118	-0.894353815901664	0.579768104327172	-1.54260610272718	0.122926376430733	NA	none
Pum3	2156.658	1494.28	1376.725	2125.496	1692.174	1379.563	1704.14937353655	0.0480756864340272	0.208401722488857	0.230687567549245	0.817557532707026	0.999642987303919	none
Rfx3	805.4398	449.6585	453.4527	694.2965	499.5459	497.6703	566.677275653897	-0.0141163598891569	0.263704256252846	-0.0535310278633568	0.957308809422844	0.999642987303919	none
Slc1a1	46.05313	30.4354	26.95685	71.65683	41.54439	43.88061	43.4211981825834	0.60417145828645	0.514292837669521	1.17476156390629	0.240090121423684	NA	none
Spata6l	7.83883	15.708593	9.627445	32.923406	7.092944	7.491811	13.4471715299848	0.521858889422099	0.968612571716661	0.538769477766755	0.590045926657824	NA	none
Plpp6	703.535	688.2327	722.0584	602.3047	741.7193	687.1061	690.826020867344	-0.0578474349728841	0.150211002648698	-0.385107841322206	0.70015751869124	0.999642987303919	none
LOC102556263	14.69781	0	13.47842	0	16.21244	0	7.39811204338829	-0.797190644177614	2.06773997373008	-0.385537182772324	0.699839463652678	NA	none
NEWGENE_1565505	723.1321	417.2595	755.7544	613.9247	772.1176	584.3613	644.424924813809	0.0554070254623862	0.242475903599375	0.228505285019707	0.81925344794896	0.999642987303919	none
Glis3	514.4232	318.099	408.2037	383.4609	504.6123	397.066	420.977502440482	0.0507172582429039	0.233097795412876	0.217579313236621	0.827756903995742	NA	none
LOC103691327	26.456051	13.745019	0	7.746684	12.159332	12.843104	12.1583651115368	-0.296119003231108	1.25036677980323	-0.236825712274368	0.812792003394395	NA	none
LOC103691328	40.174	37.30791	39.47252	38.73342	77.00911	47.09138	46.631390615292	0.47714482019974	0.485658369486951	0.982470086336193	0.325868312950351	NA	none
Cdc37l1	1892.098	1793.725	1717.536	1813.692	1864.431	1682.447	1793.98812213932	-0.0113275313928166	0.111841026239792	-0.101282434305725	0.919326259877256	0.999642987303919	none
Ak3	586.9324	682.342	749.978	680.7398	766.0379	773.797	706.637865303171	0.136819371055232	0.160194578980879	0.854082403572234	0.393059332964251	0.999642987303919	none
Rcl1	1815.669	1872.268	1815.736	1765.276	1701.293	1568.999	1756.54018964143	-0.128034990428952	0.109675115561623	-1.16740237540041	0.243047912302578	0.999642987303919	none
Plgrkt	556.5569	584.1633	604.6035	564.5396	615.0596	701.0195	604.323728920126	0.107207973736714	0.158659359182654	0.67571162702915	0.499223752442272	0.999642987303919	none
Cd274	834.8354	572.3819	571.8702	549.0462	511.7052	368.169	568.001321434466	-0.469345958673712	0.228902002738143	-2.05042312019711	0.040323158937728	0.999642987303919	none
Jak2	10722.54	8878.3	9723.719	7548.175	9607.899	7004.843	8914.24613062294	-0.279415247403398	0.141106438672624	-1.98017361951611	0.0476840230561774	0.999642987303919	none
RGD1311595	1029.8263	936.6249	1108.1189	1027.4039	1043.676	1007.1134	1025.46057923257	0.00168178461359468	0.130149824837599	0.0129219122322539	0.989690092652165	0.999642987303919	none
Ranbp6	1348.279	1106.474	998.366	1425.39	1008.211	1057.416	1157.35592580251	0.016042785131424	0.184490651016201	0.0869571712336535	0.930705555502328	0.999642987303919	none
Il33	157.75645	72.65224	60.6529	68.75182	57.75683	63.14526	80.1192517041811	-0.61756190081663	0.460393912745828	-1.34137720703873	0.179798014029927	NA	none
Ric1	3093.398	2260.074	2921.93	2560.279	3182.705	2283.932	2717.05299608525	-0.0439380489183419	0.167091767539952	-0.262957592496807	0.792583265382318	0.999642987303919	none
Ermp1	7357.722	7451.764	7831.926	6698.945	8111.288	6847.515	7383.1933474902	-0.0640879200117129	0.109708743088784	-0.584164198835534	0.559109845704967	0.999642987303919	none
Gldc	13.717952	0	3.850978	14.525032	0	0	5.34899377103185	-0.270389145702652	2.23946493429382	-0.120738280632161	0.903898337219309	NA	none
LOC100361898	221.4469	290.609	232.0214	329.2341	235.0804	259.0026	261.232406197276	0.146575556871862	0.240727703148297	0.608885288045002	0.542600476449885	NA	none
Uhrf2	1381.594	1326.394	1386.352	1419.58	1213.907	1339.964	1344.63176228991	-0.0431617398306006	0.121540760984682	-0.355121520392984	0.722498555083818	0.999642987303919	none
Asah2	251.8224	154.1406	216.6175	162.6804	227.9875	151.9767	194.204178647672	-0.198111255209192	0.297904687042745	-0.665015569831452	0.506040534578331	NA	none
Sgms1	540.8793	433.9499	460.1919	465.7694	486.3733	461.2815	474.740863614681	-0.0218220113470367	0.170514183549519	-0.127977690141532	0.898166628530608	NA	none
Minpp1	3623.499	3449.018	3534.235	3975.017	3806.884	3639.95	3671.4339112213	0.106900680745147	0.0945582495237067	1.13052728115854	0.258254109624377	0.999642987303919	none
Papss2	423.2968	375.0427	325.4076	415.4159	334.3816	346.7638	370.051416334724	-0.0348252805982031	0.201556910206134	-0.172781377540403	0.862823275450473	NA	none
Cstf2t	2034.176	1753.472	1810.922	2107.098	1872.537	1698.501	1879.45103758512	0.0205879679486523	0.132026713503899	0.155937896220104	0.876081973814572	0.999642987303919	none
Pten	592.8115	467.3306	431.3095	558.7296	446.8555	410.9793	484.669345400375	-0.0737427853603642	0.207543068419695	-0.355313169077953	0.722354990801515	NA	none
Atad1	4911.027	4398.406	3625.696	4008.909	3757.234	3403.423	4017.44901063168	-0.211620887423999	0.138322852850488	-1.52990545714625	0.126040132395163	0.999642987303919	none
Rnls	22.536636	6.872509	7.701956	6.778348	10.132777	13.913363	11.3225983374327	-0.269910006345742	0.958895892188244	-0.281479990210194	0.778342273423616	NA	none
Stambpl1	1580.504	1506.061	1356.507	1498.983	1094.34	1291.802	1388.03298936551	-0.193410063868695	0.153338458935944	-1.26132781828394	0.207190762598894	0.999642987303919	none
Acta2	1208.1597	853.173	727.8348	1339.208	584.6612	844.4341	926.245130891999	-0.0105771172811604	0.285027723874277	-0.0371090823636015	0.970398030338832	0.999642987303919	none
Fas	632.0057	510.5293	478.484	361.1891	539.0637	469.8436	498.519232324161	-0.242927881874236	0.212595301964752	-1.14267756450476	0.253172488147394	NA	none
Ch25h	158.736306	62.834372	40.435269	50.353445	26.34522	4.281035	57.1642745521584	-1.69037186575098	0.77228117917835	-2.18880365251087	0.0286111141519081	NA	down
Slc16a12	10.77839	0	39.47252	12.58836	12.15933	12.8431	14.6402855950339	-0.419466148686409	1.23985160406762	-0.338319640278122	0.735122324647933	NA	none
Pank1	334.1301	472.2396	408.2037	364.0941	436.7227	451.6492	411.173228898465	0.0439378619980247	0.206314802543873	0.212965145768837	0.831354148689692	NA	none
Ifit1bl	549.6979	290.609	278.2332	264.3556	265.4788	187.2953	305.944949511926	-0.640746902241066	0.309980316674557	-2.06705673803726	0.0387288079482678	NA	down
Lipa	2916.045	3795.589	3304.139	3330.106	3734.942	3677.409	3459.70481175815	0.101002892811601	0.128742227473639	0.784535849609113	0.432725754937529	0.999642987303919	none
Ifit2	15904.006	12734.76	11130.289	11376.005	10451.959	8029.081	11604.3501231059	-0.413526966768395	0.165238893595347	-2.5026006757288	0.012328455643493	0.67866047605182	none
Ifit3	21106.05	21324.42	18412.49	17625.64	15533.55	13905.87	17984.6690096498	-0.370394225048639	0.119901385944826	-3.08915716136158	0.00200725225837247	0.21835563315138	none
Ifit1	93.08611	30.4354	60.6529	158.80702	42.55766	75.98837	76.9212430647236	0.591542978491163	0.581146266707655	1.01789000872777	0.3087302303139	NA	none
Kif20b	3852.785	3238.916	3434.11	3766.825	3489.728	3169.036	3491.89991748657	-0.0136826442064843	0.120185002476467	-0.113846519320608	0.909359461208545	0.999642987303919	none
LOC102549070	17.637367	21.599315	5.776467	16.461703	17.225721	11.772846	15.0789032686511	0.0160221428979487	0.836910590151864	0.0191443901970954	0.984725919652732	NA	none
Ears2l1	115.6227	128.6141	194.4744	187.8571	142.8722	149.8362	153.212782164213	0.131677370814335	0.312601823026062	0.421230335574072	0.673586894784292	NA	none
Rpp30	921.0625	1115.3101	772.1211	936.3804	775.1574	991.0596	918.515186761649	-0.0554645832220036	0.181931828454677	-0.304864650089641	0.76046924002552	0.999642987303919	none
Ankrd1	4187.895	2252.22	1611.634	4511.475	1497.624	1803.386	2644.03901325878	-0.0434782708224313	0.601399025915771	-0.0722952132425312	0.942366974009489	0.999642987303919	none
Pcgf5	1422.748	1632.712	1311.258	1255.931	1504.717	1277.889	1400.87582045556	-0.112676507170872	0.143773132197999	-0.783710457220182	0.433210025116881	0.999642987303919	none
Hectd2	766.2456	563.5458	590.1624	575.1913	528.931	438.8061	577.147013648716	-0.31490669303055	0.194873255781811	-1.61595644187899	0.106103731094284	0.999642987303919	none
Ppp1r3c	91.1264	163.9584	216.6175	124.9153	179.3502	179.8035	159.2952069314	0.0366179743808058	0.36575268818795	0.100116760760453	0.920251629024704	NA	none
Fgfbp3	92.10625	74.61582	83.75877	53.25845	77.00911	95.25302	79.3335701933828	-0.153160115000367	0.382577417627534	-0.400337573373133	0.68890789718295	NA	none
LOC100910717	3040.486	3062.194	2921.93	2655.176	3065.165	2532.232	2879.53043154312	-0.128957080181385	0.114564558683598	-1.12562804468646	0.260322992285069	0.999642987303919	none
Btaf1	5032.529	3352.803	4255.331	4507.602	3996.367	3633.528	4129.69325611005	-0.0585344202651798	0.160489025323578	-0.364725376997976	0.715316413529869	0.999642987303919	none
LOC102549247	35.274735	19.635741	3.850978	24.208387	5.066389	3.210776	15.2078342820341	-0.849951332372803	1.10134855878051	-0.771736908898242	0.440270265740168	NA	none
Cpeb3	326.2913	380.9334	376.4331	431.8776	420.5102	392.7849	388.138431683308	0.200653406846045	0.176498255563198	1.13685773383861	0.255597763556069	NA	none
Ide	15331.77	13512.34	14125.39	13098.67	13165.52	13742.12	13829.3011832636	-0.103099402573056	0.0917845237859136	-1.12327654293369	0.261320062979414	0.999642987303919	none
LOC103691353	56.83152	29.45361	26.95685	43.5751	54.717	34.24828	40.9637243232146	0.227921274995817	0.541057169370529	0.42125174177247	0.673571265174702	NA	none
Hhex	53.89196	22.5811	40.43527	36.79675	28.37178	39.59957	36.9460705186704	-0.158575424516665	0.555419166585339	-0.285505855859406	0.775256618698257	NA	none
Exoc6	1242.4545	998.4774	1102.3424	1192.021	1158.1764	1189.0574	1147.08820794717	0.0821840860604702	0.134503243010415	0.611019364448385	0.541186760641393	0.999642987303919	none
Kif11	11760.2	10414.8	11025.35	12864.34	11534.14	11461.4	11510.0381944171	0.111204260766486	0.0996213235106867	1.11626965841863	0.264306725159515	0.999642987303919	none
Cep55	5189.305	5374.302	4446.917	5754.818	4554.683	5169.35	5081.56253517197	0.0443801009124619	0.128809311412875	0.34454109276471	0.730439397968923	0.999642987303919	none
Pde6c	42.13371	44.18042	43.3235	77.46684	20.26555	21.40517	41.4625329708102	-0.11907100059066	0.643128429571072	-0.185143425660832	0.85311654159033	NA	none
Fra10ac1	607.5093	582.1997	558.3918	686.5499	497.5194	621.8203	592.331728644058	0.0471071214184253	0.176166337332315	0.267401378332365	0.789160138311625	0.999642987303919	none
Plce1	227.3261	251.3375	347.5508	221.7488	338.4348	200.1384	264.422712396982	-0.119842413620913	0.288120123034548	-0.41594600321111	0.677449515691215	NA	none
Noc3l	3484.36	2618.426	2339.469	3289.436	2528.128	2487.281	2791.18330963399	-0.0235443319110689	0.176776549315836	-0.133186964007334	0.894045520211157	0.999642987303919	none
Myof	49225.89	36329.07	39840.29	49884.77	42179.71	40283.47	42957.2001131627	0.0778622180263477	0.138805690734271	0.560943990224485	0.574835720173179	0.999642987303919	none
LOC100911555	32.33517	19.63574	19.25489	51.32178	18.239	19.26466	26.6752067634167	0.321250347525292	0.692231974730321	0.464079036005877	0.642591120900612	NA	none
LOC108349463	51.93225	24.54468	17.3294	52.29012	41.54439	16.05388	33.9491180399102	0.230585312315236	0.687536909351944	0.335378812655427	0.73733934846446	NA	none
LOC108349703	597.7108	563.5458	603.6408	543.2362	649.511	637.8742	599.253125913449	0.0523832551591877	0.155337224956468	0.33722280782258	0.735948945081657	0.999642987303919	none
Tbc1d12	717.2529	778.5571	754.7917	761.1117	668.7633	634.6634	719.190024776676	-0.124083866799055	0.14723037066369	-0.842787165716592	0.39934748714292	0.999642987303919	none
LOC100911660	1573.645	1419.664	1616.448	1865.014	1591.859	1805.526	1645.35950891943	0.191030317006527	0.125031590961404	1.52785640443059	0.126548194303259	0.999642987303919	none
Cyp2c11	48.012833	4.908935	11.552934	16.461703	2.026555	6.421552	14.8974189137947	-1.36835758617605	1.12265413429132	-1.21885943709621	0.222897547550785	NA	none
LOC100911914	95.04581	84.43369	100.12543	155.90201	21.27883	80.2694	89.5091958854572	-0.118217146955346	0.587585524458577	-0.201191387524864	0.840548925568312	NA	none
LOC100911865	279.2583	373.0791	392.7998	369.9042	337.4215	284.6888	339.525266471743	-0.0748001798186657	0.222319347600647	-0.336453757290748	0.736528717294344	NA	none
LOC100911964	21.5567823	0.9817871	2.8882335	4.8416774	3.0398331	42.8103482	12.686443596245	0.99320079356568	1.36130126140528	0.729596615917619	0.46563679136721	NA	none
LOC685933	480.1283	412.3506	441.8997	458.991	760.9716	330.7099	480.841855883349	0.21697410580185	0.283595694066001	0.765082511271676	0.44422241316792	NA	none
Hells	3350.12	2460.358	2301.922	3627.385	2494.69	2113.761	2724.70596238847	0.0219515521600073	0.209931448974366	0.104565334385358	0.916720723016809	0.999642987303919	none
LOC100912537	577.1339	590.054	535.2859	566.4763	687.0023	557.6048	585.592857035972	0.0893307692199519	0.163364408273527	0.546819041944451	0.584503059583896	0.999642987303919	none
LOC108348083	4802.263	4987.478	6548.588	5804.203	5783.789	5496.849	5570.52837230536	0.0644504515811717	0.136413963462768	0.472462275452926	0.636596862569013	0.999642987303919	none
Pdlim1	6900.13	6421.869	5978.643	2633.873	2534.208	2990.303	4576.50423548115	-1.24241671993386	0.113694690962658	-10.9276581818752	8.50140794824021e-28	8.53031273526423e-24	down
Sorbs1	1412.949	1230.179	1534.615	1353.733	1580.713	1425.585	1422.96230404821	0.0615173713718076	0.138401996561757	0.444483265415594	0.656693225157716	0.999642987303919	none
Tctn3	538.9196	266.0643	306.1527	356.3475	367.8198	395.9957	371.883264276523	0.0116026228816297	0.278645818939006	0.0416393216514384	0.966786226265993	NA	none
Ccnj	713.3335	477.1485	602.6781	652.6581	559.3293	553.3238	593.078541275743	-0.0223504709440461	0.195235223631771	-0.114479705702086	0.908857533128263	0.999642987303919	none
Aldh18a1	5854.626	7241.661	5446.246	6752.203	8191.337	8112.561	6933.10572237028	0.314284816350896	0.139171268272926	2.25825933938145	0.0239294956793525	0.88275205752435	none
Zfp518a	814.2585	496.7843	539.1369	594.558	701.1882	707.441	642.227798376438	0.11449672925146	0.217431203822314	0.526588305812021	0.598479514583896	0.999642987303919	none
Blnk	337.0697	314.1719	214.692	283.7223	187.4564	187.2953	254.067919101809	-0.39418579175436	0.282549210852559	-1.39510491133545	0.162984205371569	NA	none
Pik3ap1	18.617221	29.453612	7.701956	21.303381	8.106222	0	14.1970652036185	-0.91799380098951	1.2050651334318	-0.761779405545685	0.446191673878607	NA	none
Tm9sf3	20884.6	19524.8	19021.91	22212.65	20476.32	19612.49	20288.7936513475	0.0680678955832428	0.094495255240084	0.720331358546022	0.471321001605333	0.999642987303919	none
Lcor	3956.649	2242.402	3278.145	4400.116	3776.486	3212.917	3477.78585432876	0.26523910690771	0.198930177685519	1.33332765291658	0.182424302749945	0.999642987303919	none
Frat1	33.31503	68.72509	55.83918	40.67009	85.11533	55.65345	56.5530286909222	0.200182622016158	0.499389807575132	0.40085444071872	0.688527294381966	NA	none
Frat2	266.5202	235.6289	250.3136	339.8858	288.7841	328.5694	284.950333894467	0.34732175140137	0.199070860275487	1.74471417323823	0.0810346349340197	NA	none
Arhgap19	2977.776	3661.084	3515.943	3189.697	3537.352	3600.35	3413.70036564823	0.0242304788542251	0.121409688326235	0.199576155645145	0.841812077638661	0.999642987303919	none
Rrp12	6312.218	4431.787	4378.562	7414.545	4630.679	4830.078	5332.97799943428	0.158282227634978	0.201721751968892	0.784656221206066	0.432655157293231	0.999642987303919	none
Pgam1	79659.17	73534.87	73757.78	94191.93	77349.57	82543.7	80172.8364101382	0.162931296438823	0.105010143963354	1.55157673620258	0.120763533160804	0.999642987303919	none
Zdhhc16	3124.754	3296.841	3440.849	3309.771	3099.616	3245.024	3252.80915459873	-0.0307560984043088	0.0983685164313317	-0.312662013417462	0.754537458464777	0.999642987303919	none
Exosc1	2008.7	1779.98	1710.797	2400.504	1556.395	1581.842	1839.70294363493	0.0105081476989387	0.183363822213049	0.0573076388358079	0.954300135444369	0.999642987303919	none
Mms19	3829.268	3630.649	3507.278	3790.065	3786.619	3746.976	3715.14245888887	0.0461724128300043	0.0929564335573193	0.496710244391349	0.61939339719233	0.999642987303919	none
Ubtd1	1078.819	1237.052	1110.044	1276.266	1121.698	1504.784	1221.44389880579	0.18780055474144	0.152197694105381	1.23392509883499	0.217230815952809	0.999642987303919	none
Ankrd2	0	23.56289	15.40391	0	15.19917	0	9.02766115753218	-1.35787974109591	1.9831964866954	-0.684692490232546	0.493537988913153	NA	none
Morn4	947.5186	1040.6943	1117.7464	1211.3877	993.0121	1003.9027	1052.37695258306	0.0470042616167576	0.146981185737499	0.319797812086677	0.74912160629308	0.999642987303919	none
Pi4k2a	2022.418	1862.45	2012.136	2077.08	2227.184	1894.358	2015.93768032964	0.0720711805122784	0.116319285936212	0.61959785887786	0.535522576753898	0.999642987303919	none
Avpi1	2514.305	3052.376	2857.426	2712.308	2831.098	2765.548	2788.84340334847	-0.0198748210916189	0.114026607850715	-0.174299853922158	0.861629814039955	0.999642987303919	none
LOC102554176	19.597075	6.872509	6.739211	15.493368	21.278832	6.421552	12.7337579045091	0.381485553879874	0.944977560007426	0.403698003026522	0.686434808271664	NA	none
Marveld1	2520.184	2876.636	3101	2694.878	3078.338	3288.905	2926.65670695369	0.0926049569529733	0.130310148751503	0.710650381725583	0.477300914227506	0.999642987303919	none
Zfyve27	2654.424	2443.668	2703.387	2904.038	2861.496	2598.588	2694.2668009044	0.100567875174499	0.107566460745666	0.934937102860384	0.349820714587229	0.999642987303919	none
Pyroxd2	404.6796	478.1303	669.1074	366.9991	544.1301	635.7337	516.463377164046	-0.00530153149577586	0.261114982683181	-0.0203034365983065	0.983801314344067	NA	none
R3hcc1l	1314.9637	1056.4029	894.3896	1223.0077	1067.9947	1048.8535	1100.93536342481	0.0325859733424078	0.172622998062835	0.188769594480954	0.850273403453844	0.999642987303919	none
Loxl4	3457.904	3106.374	3744.113	2892.418	3579.91	3026.692	3301.23521435009	-0.118005773908232	0.129665108380056	-0.910081172819067	0.362779702761214	0.999642987303919	none
Hps1	2588.774	2880.563	3250.225	2752.009	2714.571	2945.352	2855.24910059592	-0.0519093832515909	0.121757826368149	-0.426333031723454	0.669865191794886	0.999642987303919	none
Abcc2	0	0	18.292145	17.430039	7.092944	7.491811	8.38448982095832	0.807162591637771	1.68652465462906	0.478595192440456	0.632226639133024	NA	none
Dnmbp	1671.63	1307.74	1470.111	1549.337	1540.182	1509.065	1508.01089131489	0.0475842684351433	0.132494308712857	0.359141980492674	0.719488877780222	0.999642987303919	none
Erlin1	8734.416	8732.996	8293.081	8536.846	8040.359	7865.331	8367.17144352086	-0.0757166056846719	0.0881178947009704	-0.859264805878731	0.390194436442234	0.999642987303919	none
LOC108349471	61.73079	19.63574	28.88233	32.92341	37.49127	43.88061	37.4240250194182	0.0514226967502235	0.598734737315779	0.0858856076745428	0.931557352644662	NA	none
LOC108349825	151.87733	62.83437	84.72152	116.20026	59.78338	65.28578	90.1171068314296	-0.310357748721716	0.464223250309416	-0.668552789018764	0.503780797058248	NA	none
Cnnm1	51.93225	40.25327	25.9941	15.49337	40.53111	32.10776	34.385309366597	-0.42457761719799	0.607261108142359	-0.699168136251625	0.484446961125692	NA	none
RGD1564887	362.5459	448.6767	387.0233	504.5028	413.4173	400.2768	419.407117286996	0.138161270859111	0.192021947053433	0.71950770721362	0.471828155180285	NA	none
LOC100911700	583.013	520.3471	648.8898	682.6765	687.0023	462.3518	597.380077796031	0.0646774615441989	0.204356973881729	0.316492558661741	0.751628672451643	0.999642987303919	none
LOC100911779	1888.178	1709.291	1744.493	1913.431	2239.344	1895.428	1898.36087704663	0.179167892756876	0.122680761579076	1.46044001072973	0.144169183267423	0.999642987303919	none
LOC100911855	248.8829	142.3591	217.5803	197.5404	197.5892	314.6561	219.767979975939	0.220541472417996	0.312331528752474	0.706113383105736	0.480117629674126	NA	none
Got1	6888.372	7456.673	6420.543	7294.471	6912.58	7222.106	7032.45749978689	0.0453974036012324	0.0985079506787533	0.460850147510215	0.644906120502494	0.999642987303919	none
LOC102546432	39.19415	83.4519	58.72741	58.10013	16.21244	63.14526	53.138550010162	-0.400311157267112	0.598426389283133	-0.668939679860464	0.503533957029153	NA	none
Nkx2-3	617.3079	759.9032	752.8662	480.2944	716.3873	818.7479	690.917813757312	-0.0803650167227039	0.21767247810484	-0.369201551902197	0.711977499215685	0.999642987303919	none
Slc25a28	5652.776	5811.198	5179.565	4589.91	4784.697	4627.799	5107.65756358958	-0.249275260126635	0.0952253278045268	-2.61774116061153	0.00885139181563873	0.562119401760247	none
Entpd7	799.5607	634.2344	822.1838	1000.2906	766.0379	668.9117	781.869846905459	0.110702269822602	0.196668736375571	0.562886973612309	0.573511850980033	0.999642987303919	none
Cox15	3921.375	3414.655	3643.988	3951.777	2983.09	3641.02	3592.65079449171	-0.0540643670896282	0.133613542953209	-0.40463238901285	0.685747746997934	0.999642987303919	none
Cutc	563.4159	470.276	460.1919	595.5263	429.6297	518.0052	506.174175675623	0.0470969254218355	0.193286001139719	0.243664441005176	0.807490715346051	NA	none
Chuk	6370.029	5650.185	4997.607	6776.412	5319.708	4775.494	5648.23906368211	-0.0123485454550215	0.153635743825136	-0.0803754721887911	0.935938634136432	0.999642987303919	none
Cwf19l1	3075.761	2975.797	2424.191	3212.937	2680.12	2672.436	2840.20679360354	0.015339175218492	0.1388160804651	0.110499987948792	0.91201285942733	0.999642987303919	none
LOC681458	41.15386	42.21684	29.84508	24.20839	13.17261	20.33492	28.4886154721552	-0.971021576919145	0.589328798974339	-1.64767372408934	0.0994196427984098	NA	none
Bloc1s2	3098.298	3218.298	2923.855	3345.599	2832.111	3108.031	3087.69868398962	0.00712998209288117	0.111286207265785	0.0640688749132463	0.948915385131493	0.999642987303919	none
Scd2	36079.19	60238.53	78708.21	33884.96	72013.65	63676.11	57433.4427894084	-0.0456489563993115	0.380686732320399	-0.119912128592104	0.904552756577439	0.999642987303919	none
Scd	7833.931	9132.583	10632.55	7085.311	10061.848	8633.777	8896.6665665607	-0.0983480666561406	0.157196631044984	-0.625637241729418	0.531552905675033	0.999642987303919	none
Sec31b	14.697806	4.908935	9.627445	16.461703	0	20.334915	11.0051341673706	0.331160957393514	1.28596315301481	0.257519787108317	0.796777542349165	NA	none
Ndufb8	4152.62	4503.457	4874.375	5422.679	4424.984	5296.71	4779.13759173026	0.162562830601976	0.122286138153778	1.32936433398158	0.183727798722861	0.999642987303919	none
Hif1an	1678.4895	950.3699	1213.0581	1571.6085	1270.6502	997.4811	1280.27620666993	-0.000586975774885039	0.228995811565425	-0.00256325987306251	0.997954816761536	0.999642987303919	none
Sema4g	201.8499	134.5048	202.1763	125.8836	211.775	165.8901	173.67996565016	-0.0974325424455448	0.311637475535605	-0.312647066204376	0.754548815723602	NA	none
Slf2	8622.713	6048.79	6408.99	6617.605	5984.418	5748.36	6571.81257116132	-0.200057787317364	0.148336110492729	-1.34867893362466	0.177440114887822	0.999642987303919	none
Peo1	1697.107	1455.008	1304.519	1804.977	1448.987	1550.805	1543.56720265268	0.108690546052004	0.15103494560788	0.719638396362845	0.471747664809853	0.999642987303919	none
Mrpl43	2431.017	2688.133	2559.938	2757.819	2416.667	2912.174	2627.62473889693	0.0745476193570177	0.11741294364032	0.634918238532416	0.525481741220289	0.999642987303919	none
Lzts2	5958.491	6566.192	7027.072	6757.045	7515.481	7544.254	6894.75564493393	0.158085951708299	0.107282700322032	1.4735456064563	0.140603975843809	0.999642987303919	none
Pdzd7	72.50918	53.99829	62.57839	43.5751	37.49127	44.95087	52.5171824736885	-0.585625415744405	0.421193847278037	-1.3903940419097	0.164409254724068	NA	none
Sfxn3	2839.616	2704.823	2885.345	3079.307	2532.181	2672.436	2785.61809195464	-0.0250658956676268	0.116461457308403	-0.215229108813652	0.829588697144086	0.999642987303919	none
Kazald1	333.1503	685.2874	697.9898	391.2075	583.648	576.8694	544.692055626037	-0.145851615736122	0.289702857961911	-0.503452457328873	0.61464619824755	0.999642987303919	none
Btrc	2931.722	2257.128	2648.51	3046.383	2683.159	2446.611	2668.91919017811	0.0611840283202382	0.14158482935771	0.432136893463766	0.665641921880841	0.999642987303919	none
Poll	1702.986	1640.566	1742.568	2027.695	1628.337	1519.767	1710.31977500589	0.0254877069843232	0.141808649361892	0.179733091733207	0.857362113024945	0.999642987303919	none
Dpcd	939.6797	1142.8001	1002.217	1106.8075	845.0736	947.179	997.29281885274	-0.0893173076517713	0.158889019445345	-0.562136439406343	0.574023062863462	0.999642987303919	none
Fbxw4	1181.704	1293.014	1533.652	1416.675	1402.376	1624.653	1408.67883647544	0.148529057116409	0.146131833243237	1.01640452884199	0.309436789888243	0.999642987303919	none
Npm3	2817.08	2820.674	2333.693	3841.387	2251.503	2623.204	2781.25673271154	0.128980825903979	0.191559652672261	0.67331937652159	0.500744128170856	0.999642987303919	none
Mgea5	7532.136	5707.128	5326.865	7427.133	5302.482	5364.137	6109.98019982671	-0.0371118623738791	0.173463293903527	-0.213946487113978	0.830588787954751	0.999642987303919	none
Hps6	1519.753	1312.649	1495.142	1685.872	1341.58	1571.14	1487.68936479195	0.0876936678041165	0.139056579277064	0.630633000322776	0.528280516267537	0.999642987303919	none
C1H10orf76	1907.775	1445.191	1659.772	1834.027	1785.395	1710.273	1723.73890436836	0.088523200217676	0.137062962706375	0.645857921569343	0.518371372634359	0.999642987303919	none
Ldb1	5049.186	5411.61	5904.512	5689.939	5891.197	6536.07	5747.08572885885	0.146638276151826	0.1096775796048	1.33699409378112	0.181224564741443	0.999642987303919	none
Pprc1	11385.9	7043.34	7456.456	11147.478	7443.538	8238.852	8785.92742868984	0.0517178529211787	0.200054962857617	0.258518220105278	0.796006989107608	0.999642987303919	none
Pitx3	47.03298	20.617528	9.627445	31.955071	23.305387	16.053881	24.7653819262986	-0.113776538428866	0.763246220797447	-0.149069245714693	0.881498993072106	NA	none
Nolc1	28954.68	20677.42	19560.08	29273.75	20323.31	21758.36	23424.5992721726	0.0444299802573053	0.178268388122632	0.249230840785645	0.803182224457818	0.999642987303919	none
Gbf1	17251.3	15658.52	16919.27	17964.56	19362.72	18607.52	17627.3166525108	0.166748662202133	0.0889488191164942	1.87465852676185	0.0608397159164248	0.999642987303919	none
Psd	189.1118	190.4667	102.0509	146.2187	182.39	151.9767	160.369126532434	-0.00290990148663379	0.324545459246921	-0.00896608288215141	0.992846196747387	NA	none
LOC102551485	30.375466	13.745019	9.627445	19.36671	20.265554	13.913363	17.8822594483832	-0.00396787710841766	0.776652071313833	-0.00510895065496363	0.995923664883502	NA	none
Nfkb2	7437.09	5784.689	5764.914	6020.142	6213.419	5250.689	6078.49051350403	-0.118880283019459	0.135261142316355	-0.878894566344977	0.379458445098925	0.999642987303919	none
Mfsd13a	605.5496	604.7808	809.6681	600.368	659.6438	682.8251	660.472566661976	-0.0565132709146721	0.177411396400238	-0.318543633956743	0.750072601834063	0.999642987303919	none
Cuedc2	1352.198	1624.858	1592.379	1688.777	1637.457	1710.273	1600.99040092011	0.140368546026265	0.123711071430723	1.13464821218422	0.256522744025894	0.999642987303919	none
Fbxl15	1241.475	1298.904	1333.401	1525.128	1155.137	1189.057	1290.51708122678	-0.00137870530298365	0.148890600131728	-0.00925985456277205	0.992611810592503	0.999642987303919	none
Actr1a	16118.59	16118	16203.95	18058.49	17133.51	17832.65	16910.8660791374	0.13045060139995	0.0788645774652719	1.65410892434432	0.0981053831492876	0.999642987303919	none
Sufu	3464.763	3305.677	3380.196	3558.633	3560.658	3634.599	3484.08751633428	0.0832620819125837	0.0900093536543851	0.925038104731767	0.35494608694179	0.999642987303919	none
LOC108349509	48.01283	47.12578	19.25489	79.40351	56.74355	38.52931	48.1783127609156	0.612542006789485	0.552703110823507	1.10826589319684	0.267747000680365	NA	none
Trim8	7441.989	7001.124	8141.93	8117.556	7782.986	8396.18	7813.62747089948	0.10536397682909	0.0996930607030553	1.05688375987297	0.290564641084164	0.999642987303919	none
Arl3	1913.654	2173.677	1931.265	1992.834	1895.843	2308.548	2035.97023364549	0.0420477740464603	0.127672078128152	0.329341972520057	0.741897222524869	0.999642987303919	none
LOC108349707	145.99821	137.45019	146.33716	122.97861	97.27466	117.72846	127.961213804941	-0.346578443731639	0.278349564727846	-1.24511940254156	0.213087863052832	NA	none
Sfxn2	235.1649	121.7416	245.4998	252.7356	176.3103	127.3608	193.13550117253	-0.113788343651212	0.364012727032321	-0.31259441003311	0.754588825595817	NA	none
Wbp1l	8820.643	8062.435	9000.698	9268.907	8319.01	8893.85	8727.59067284381	0.0329587674901978	0.0972406270910158	0.338940301766553	0.734654703090598	0.999642987303919	none
Borcs7	2180.175	2197.239	2220.089	2685.194	2311.286	2358.85	2325.47229076689	0.157009953120206	0.110523838934673	1.42059807760578	0.155433637686095	0.999642987303919	none
As3mt	968.0955	1266.5053	1104.2679	1009.9739	1009.2246	1194.4087	1092.07932631469	-0.055389904147465	0.155543673586538	-0.356105156000757	0.721761816077126	0.999642987303919	none
LOC103691369	0	10.799658	7.701956	6.778348	15.199166	2.140517	7.10327415907595	0.383664122739727	1.46944853840396	0.261093949677506	0.794020057363571	NA	none
Pcgf6	2242.885	2303.272	2046.795	2598.044	1946.506	1821.58	2159.84722381084	-0.0502577177413102	0.156027046483023	-0.322109011701241	0.747370111475487	0.999642987303919	none
Nt5c2	4108.527	3955.62	4254.368	3923.695	3997.381	3786.575	4004.3609910059	-0.0733510170971314	0.0923035490424559	-0.794671687687685	0.426804505691887	0.999642987303919	none
Cnnm2	1277.7293	949.3881	1339.1776	1300.4746	1255.4511	1253.2729	1229.24892173739	0.0950430027759908	0.159372620879181	0.596357155022518	0.550936656396102	0.999642987303919	none
Calhm2	2361.448	2243.383	2129.591	2262.032	2290.008	2282.862	2261.55381508107	0.0213792508923275	0.102085633835075	0.209424677000751	0.834116730391737	0.999642987303919	none
Neurl1	497.7657	592.0176	652.7408	483.1994	508.6654	555.4643	548.308857873151	-0.171781852003266	0.174569106360928	-0.984033518783679	0.325099032528867	0.999642987303919	none
LOC108349530	19.597075	7.854297	14.441167	15.493368	12.159332	18.194398	14.623272815041	0.129336618238007	0.800285800813792	0.161613036375864	0.871610590733026	NA	none
Taf5	1435.486	1461.881	1109.082	1665.537	1365.898	1287.521	1387.56748690845	0.108639717345983	0.164596054702767	0.660038404578824	0.509229184376531	0.999642987303919	none
Usmg5	2665.202	4830.392	3219.418	4110.584	2733.823	3321.013	3480.07204095797	-0.0759087972951756	0.216266242101673	-0.350996977417718	0.725590615994695	0.999642987303919	none
Pdcd11	17238.57	13235.47	14949.5	20122.01	14486.83	15281.15	15885.5885363451	0.135335221607323	0.151660538966752	0.892356195813017	0.372202042196824	0.999642987303919	none
Obfc1	1863.682	1998.918	1837.879	1756.561	1887.736	1872.953	1869.6215292326	-0.0472096217196503	0.107742358344661	-0.438171416005484	0.661262027611343	0.999642987303919	none
LOC108349533	212.6283	205.1935	258.9783	207.2238	254.3327	247.2298	230.93104739924	0.0660354100533799	0.230575777996944	0.286393525924718	0.774576732702901	NA	none
Sh3pxd2a	18945.47	15945.2	20391.89	19149.8	21179.53	18028.51	18940.0679730596	0.078104931775363	0.122050342625087	0.639940290993567	0.522211418417041	0.999642987303919	none
LOC102552122	214.58797	79.52475	132.85874	153.96534	175.29704	162.67932	153.15219484934	0.20429114886986	0.375951102664305	0.54339819040849	0.586855671371848	NA	none
Col17a1	370.3847	398.6055	502.5526	448.3393	366.8065	484.8272	428.585989680712	0.031594565967445	0.207029353628101	0.152609112735772	0.878706538260139	NA	none
Sfr1	3880.221	4813.702	3822.096	4380.75	4312.51	4106.583	4219.31011761827	0.032403472596144	0.12274977244382	0.26397989952262	0.791795407391386	0.999642987303919	none
Cfap43	21.55678	18.65395	22.14312	0	0	21.40517	13.9598390008062	-1.54929812740705	1.46317234596799	-1.0588623627807	0.289662467240959	NA	none
Slk	19073.83	14220.2	15375.99	17977.15	16489.07	14057.85	16199.0155757276	-0.00430611157293745	0.141590898720637	-0.0304123472048407	0.975738197765859	0.999642987303919	none
LOC100912218	2563.297	1710.273	1874.464	1983.151	1942.453	1753.084	1971.12036093892	-0.11447362908757	0.166821413149261	-0.68620464799172	0.492584067191059	0.999642987303919	none
Gsto2	338.0495	280.7911	180.996	305.994	173.2705	191.5763	245.112902336729	-0.25289436775131	0.32267008924346	-0.7837552230027	0.433183752318299	NA	none
Gsto1	3455.944	3695.447	3137.584	4332.333	3497.835	3872.196	3665.22308875746	0.185781121769987	0.124036934474796	1.49778872363004	0.134188151480185	0.999642987303919	none
LOC103690044	40.174	16.69038	29.84508	46.4801	61.80994	20.33492	35.889070193653	0.570146806701529	0.636248407599361	0.896107243478626	0.370195488796283	NA	none
Sorcs1	298.85539	98.17871	121.30581	151.06034	59.78338	64.21552	132.233191026193	-0.912822710400814	0.51097917307404	-1.78641862232719	0.0740315026146451	NA	none
Add3	2846.475	2683.224	3040.347	2467.319	2845.284	2660.663	2757.21866901269	-0.104220303922098	0.112181574327776	-0.92903228134046	0.352872357016999	0.999642987303919	none
Mxi1	1522.693	1900.74	1916.824	1589.039	1803.634	1864.391	1766.22004294839	-0.0228249657299176	0.140634702043767	-0.162299669983403	0.87106987455003	0.999642987303919	none
LOC108349710	43.11356	26.50825	51.02546	45.51177	22.29211	25.68621	35.6895599381289	-0.366232889961139	0.576882844686187	-0.634847947611205	0.525527588369634	NA	none
LOC108349609	37.23444	43.19863	29.84508	33.89174	15.19917	26.75647	31.0209212315785	-0.53886924283045	0.584543093524221	-0.921864014475986	0.356599511643178	NA	none
Xpnpep1	13238.8	13776.44	13337.86	14505.67	13038.86	14407.82	13717.5746481236	0.0560728378302177	0.0895651829858656	0.626056196849021	0.531278081814321	0.999642987303919	none
Dusp5	718.2328	315.1536	443.8252	734.9666	362.7534	383.1526	493.014052922684	0.00398901139414772	0.34001950941336	0.0117317132803056	0.990639661817759	NA	none
Smndc1	3393.234	3062.194	2679.318	3520.868	3007.408	2649.961	3052.16364582598	0.00702219082673784	0.14555668455162	0.0482436849147075	0.96152203517226	0.999642987303919	none
Rbm20	159.7162	199.3028	164.6293	126.8519	226.9742	143.4147	170.148177019415	-0.0747262465069283	0.3099553707232	-0.241087116292175	0.809487598028482	NA	none
Smc3	14621.38	13547.68	13101.03	15633.78	13316.5	13125.65	13891.0014980677	0.0279377061474719	0.10822828643732	0.258136824180911	0.796301312781827	0.999642987303919	none
Adra2a	6.858976	25.526464	41.398013	24.208387	2.026555	9.632328	18.2751206564536	-1.03796410349805	1.02044789786355	-1.01716521311002	0.30907484162148	NA	none
Pdcd4	2466.292	2677.333	3154.914	2691.004	3148.254	2730.23	2811.33782987542	0.0463174281878943	0.133986905442488	0.345686229821729	0.729578534009547	0.999642987303919	none
Bbip1	639.8445	572.3819	586.3114	587.7796	549.1965	640.0147	595.921434403462	-0.0176085672217272	0.153520644613194	-0.114698366894519	0.908684208415584	0.999642987303919	none
Shoc2	3466.723	3143.682	3357.09	3477.293	3499.861	2948.563	3315.5352333197	-0.00593412708795055	0.114789967870835	-0.0516955200704283	0.958771306934488	0.999642987303919	none
LOC108348158	250.8426	190.4667	229.1332	254.6722	218.868	216.1923	226.69581863947	0.0413291012948516	0.231706637491652	0.1783682234668	0.858433803107851	NA	none
Gucy2g	48.01283	16.69038	13.47842	30.98674	24.31866	26.75647	26.7072507136181	0.0706347507518886	0.702173939241229	0.10059437812263	0.919872459677315	NA	none
Gpam	4085.99	3716.064	3849.052	4258.739	4264.886	3871.126	4007.64294369233	0.0893431413387842	0.100451059051277	0.889419605752267	0.373777612040375	0.999642987303919	none
LOC102554304	26.456051	8.836084	25.031357	26.145058	5.066389	0	15.2558230050776	-0.945568614338192	1.22593322321047	-0.771305154665716	0.440526077743607	NA	none
Tcf7l2	1913.654	1838.887	1716.573	1338.24	1444.934	1433.076	1614.2275011913	-0.375437186483034	0.113494647123693	-3.30797263128949	0.000939739929587335	0.140736573932527	none
Casp7	6057.456	5415.537	5308.573	5744.166	4930.609	5038.778	5415.85329673565	-0.094792981413783	0.111187497740719	-0.852550721438425	0.393908499979708	0.999642987303919	none
LOC103691376	5.879122	0	11.552934	6.778348	18.238999	0	7.0749005624429	0.521769395028329	1.74392790026614	0.299192068060096	0.764793501042002	NA	none
Acsl5	11887.59	11533.05	10501.62	13323.33	10626.24	11593.04	11577.4781057534	0.0673518312657594	0.116035026712139	0.580443967431027	0.56161526252387	0.999642987303919	none
Zdhhc6	4868.893	3901.622	3743.151	4156.096	3826.137	3858.283	4059.03012554509	-0.0797197521252909	0.129132301169581	-0.617349426930757	0.537004271830854	0.999642987303919	none
Vti1a	462.491	565.5093	470.7821	575.1913	480.2936	458.0707	502.056334270222	0.0146592057016358	0.18238132750756	0.0803766805624778	0.935937673103032	NA	none
Plekhs1	25.476197	14.726806	17.329401	13.556697	0	5.351294	12.7400657421214	-1.60076952460512	1.15009795884964	-1.39185493921427	0.163966329405603	NA	none
Adrb1	12.738099	22.581102	12.515678	9.683355	24.318665	18.194398	16.6718828608493	0.124761282455506	0.779727086284531	0.160006346643676	0.872876074735381	NA	none
Nhlrc2	5214.782	3813.261	3888.525	4197.734	4394.585	3717.008	4204.31596231776	-0.069412723318889	0.147681799938108	-0.470015420640723	0.638344000318242	0.999642987303919	none
Dclre1a	2437.876	1598.349	1932.228	2127.433	2166.388	1878.304	2023.42974302793	0.0484874661210955	0.166449265906972	0.29130477600421	0.770818235045849	0.999642987303919	none
Tdrd1	7.83883	7.854297	13.478423	6.778348	9.119499	22.475433	11.2574716416596	0.391212531038114	0.947363793875481	0.412948577481243	0.679644289272816	NA	none
Ccdc186	7468.445	6520.048	6491.786	7445.532	7513.454	6450.449	6981.6190222788	0.0640722028756498	0.112357034533296	0.570255375124401	0.568504502872972	0.999642987303919	none
Afap1l2	1880.339	1867.359	1994.807	1910.526	1530.049	1454.482	1772.92695587851	-0.230078111479154	0.13952137964305	-1.64905272631179	0.0991368332741889	0.999642987303919	none
Ablim1	1191.5022	912.0802	1260.2325	1135.8575	1153.11	1072.3992	1120.8636071916	-0.00103655231981653	0.157836991780554	-0.00656723311894899	0.994760143751792	0.999642987303919	none
LOC102550100	17.637367	9.817871	22.143123	16.461703	22.292109	0	14.7253623329044	-0.353525199023891	1.15862731297754	-0.30512417156417	0.760271582215737	NA	none
Fam160b1	5727.245	4305.136	4887.854	5131.21	4826.242	4618.166	4915.97548680318	-0.0336685841499778	0.128667486435307	-0.261671266632741	0.793574894753186	0.999642987303919	none
Trub1	1329.662	1082.911	1121.597	1501.888	1192.628	1227.587	1242.71215301169	0.15049299411346	0.153385474762713	0.981142408342594	0.326522519886138	0.999642987303919	none
Eno4	54.87181	29.45361	25.9941	47.44844	26.34522	40.66983	37.4638354189503	0.0538584744596985	0.566604454471019	0.0950548024017578	0.924271297913754	NA	none
Atrnl1	2286.979	1916.448	2311.55	2390.82	2330.539	2149.079	2230.90250206988	0.076720311748433	0.123459440561665	0.621421184150863	0.534322537298054	0.999642987303919	none
LOC103691392	35.274735	0	13.478423	9.683355	12.159332	0	11.765974148156	-1.15577190153662	1.58572963879254	-0.728858106238518	0.466088463511866	NA	none
Emx2	98.96523	26.50825	17.3294	38.73342	24.31866	51.37242	42.871230263492	-0.319992920773776	0.717289942977879	-0.446113770179606	0.65551506643933	NA	none
Rab11fip2	619.2676	221.8839	321.5567	445.4343	352.6206	385.2931	391.009366419813	0.0255261623337535	0.334405939789714	0.0763328616405714	0.93915428229354	NA	none
Slc18a2	1001.4105	854.1547	799.0779	807.5918	805.5558	942.8979	868.448114045376	-0.0548265864296933	0.155389934993159	-0.352832288861611	0.724214175574416	0.999642987303919	none
Pdzd8	8025.982	5695.347	6300.2	7626.61	6777.815	5343.802	6628.29254163627	-0.0197612201013494	0.166551923126444	-0.118649005849947	0.905553438486466	0.999642987303919	none
Fam204a	1971.466	1563.987	1513.434	1902.779	1621.244	1347.456	1653.39435370156	-0.0513353684676879	0.169744225871893	-0.302427774517827	0.762325984417125	0.999642987303919	none
Cacul1	11003.758	7600.014	7881.026	10376.683	8103.182	7567.799	8755.41028833212	-0.0239639764548186	0.171008343118907	-0.140133376054967	0.888554610486963	0.999642987303919	none
LOC100359574	1803.911	1688.674	1402.719	1560.957	1483.439	1575.421	1585.85323060445	-0.0835236200756027	0.135021854206474	-0.618593342288719	0.536184288901512	0.999642987303919	none
Fam45a	3003.252	3025.868	2636.957	3204.222	2818.939	2794.445	2913.94712933707	0.0251496726285331	0.116548309288783	0.215787537219587	0.829153363325123	0.999642987303919	none
Sfxn4	304.7345	263.1189	298.4508	322.4557	270.5451	252.5811	285.314359417118	-0.0343040418995393	0.209734437117057	-0.16355941528283	0.870077996266942	NA	none
[truncated: 13,887 more rows]
