# Supplementary material for: Role of PDLIM1 in hepatic stellate cell activation and liver fibrosis progression
Source: Sci Rep. 2023 Jul 6;13:10946. doi: 10.1038/s41598-023-38144-3 (PMC10326060; doi:10.1038/s41598-023-38144-3)
Supplement: Supplementary file 3 — Supplementary Table S2. [file 41598_2023_38144_MOESM3_ESM.csv]

	P36_NC_1	P36_NC_2	P36_NC_3	P36_si_1	P36_si_2	P36_si_3	baseMean	log2FoldChange	lfcSE	stat	pvalue	padj	sig
Tnfaip3	7991.687	5333.067	4550.893	4329.428	4398.638	2851.169	4909.14721866881	-0.626371795747038	0.217504495564261	-2.87981080171273	0.00397913880373331	0.362969806878728	down
Vnn1	247.903	307.2994	294.5998	235.3055	172.2572	147.6957	234.176765976216	-0.612747389984543	0.259848965154434	-2.35809055318105	0.0183692114606421	NA	down
Has1	310.6136	148.2498	180.0332	113.2953	128.6863	142.3444	170.537105108522	-0.7337066773301	0.339045306907528	-2.16403726104433	0.0304614898410005	NA	down
Cxcl17	151.87733	192.43026	132.85874	78.43517	75.99583	107.02587	123.103867825815	-0.869036578745219	0.320370735857565	-2.71259663095941	0.00667583141290131	NA	down
Alkbh6	299.8352	411.3688	173.294	507.4078	361.7401	479.4759	372.186977655516	0.608777090267846	0.306028980540623	1.98927921529653	0.0466703925256024	NA	up
LOC687679	124.4414	174.7581	258.9783	529.6795	284.731	420.6117	298.866667622988	1.14569547404343	0.325182238266345	3.52324124512924	0.000426303134184696	NA	up
LOC102555474	41.15386	93.26977	92.42347	173.33205	165.16427	164.81984	121.693876147175	1.14961327499896	0.373431886611754	3.07850860147404	0.0020803952396892	NA	up
LOC100911575	5226.54	2665.552	2235.493	7845.454	5995.564	7054.075	5170.44630300247	1.04488387914749	0.4139556304956	2.52414462365574	0.0115980203495597	0.656905348515586	up
LOC100910973	19463.81	18149.32	14475.83	10687.52	12940.57	10355.82	14345.478014436	-0.616112878194248	0.141135677950523	-4.36539425849667	1.26893675893536e-05	0.00970442649438951	down
Ch25h	158.736306	62.834372	40.435269	50.353445	26.34522	4.281035	57.1642745521584	-1.69037186575098	0.77228117917835	-2.18880365251087	0.0286111141519081	NA	down
Ifit1bl	549.6979	290.609	278.2332	264.3556	265.4788	187.2953	305.944949511926	-0.640746902241066	0.309980316674557	-2.06705673803726	0.0387288079482678	NA	down
Pdlim1	6900.13	6421.869	5978.643	2633.873	2534.208	2990.303	4576.50423548115	-1.24241671993386	0.113694690962658	-10.9276581818752	8.50140794824021e-28	8.53031273526423e-24	down
LOC103690118	245.94329	165.92201	90.49798	274.03894	288.78414	250.44054	219.271151483258	0.695347491837529	0.347700341471519	1.99984702026669	0.0455167854709474	NA	up
LOC688442	437.0148	416.2777	424.5703	331.1707	256.3593	119.869	330.876962443609	-0.851919404451647	0.325323516350815	-2.61868374597603	0.00882697389960694	NA	down
Rsl1d1	3023.829	2901.181	2223.94	1338.24	1624.284	2105.199	2202.77864473317	-0.685516122093183	0.187013818173221	-3.66559075040234	0.000246768282941762	0.0744315562852255	down
B9d1	145.9982	240.5378	154.0391	278.8806	299.9302	316.7966	239.363758737784	0.728324471669603	0.265803065534842	2.74009056368138	0.00614222571537357	NA	up
Glp2r	300.8151	226.79281	182.92145	142.34532	120.58005	70.63707	174.015300256007	-1.08918929751545	0.342545709657812	-3.17969037943434	0.00147432488262618	NA	down
Cfap52	91.1264	64.79795	49.09997	26.14506	38.50455	16.05388	47.62130078555	-1.34314530645057	0.532913100126062	-2.52038335355772	0.011722708517653	NA	down
Sat2	51.93225	57.92544	109.75287	125.88361	128.68627	165.8901	106.678422907036	0.936021634522663	0.391138352166233	2.39307045534838	0.0167080323453433	NA	up
LOC108352098	69.56962	53.99829	70.28035	23.24005	29.38505	19.26466	44.289668984081	-1.4300681331561	0.477212989798378	-2.99670831206901	0.00272911706942944	NA	down
Zmynd15	1312.0242	1010.2589	861.6563	676.8665	855.2064	489.1082	867.520080385732	-0.65528966540389	0.232315051260863	-2.82069397504544	0.00479198925159024	0.397378678929393	down
LOC108352107	11.758245	9.817871	6.739211	26.145058	27.358498	56.723711	23.0904323844	1.95969200733518	0.710199873917155	2.75935279532841	0.00579159731828582	NA	up
Ccl7	8325.817	6420.887	4032.937	3842.355	3910.239	2309.618	4806.97557717705	-0.900132710649237	0.248305695978516	-3.62509892131963	0.000288850865384347	0.0783332319801766	down
Ccl2	86119.35	69575.32	50245.64	40795.97	47799.35	31678.59	54369.0354878009	-0.775895373057641	0.194991552891674	-3.97912300072139	6.91699502290714e-05	0.033050060980881	down
Slfn4	46146.21	34492.14	32169.14	26925.54	27480.09	19869.35	31180.4133664877	-0.602898339500624	0.166749902659162	-3.61558435648956	0.000299670868546404	0.0786341324253291	down
Ccl5	5610.643	5091.548	3845.202	2524.451	3033.753	2440.19	3757.63093991944	-0.862934891703613	0.160230336057016	-5.38558997589911	7.22074017619779e-08	0.000181132267319921	down
Mpp3	31.35532	36.32612	37.54704	49.38511	66.87633	77.05863	49.7580901661153	0.876186897753162	0.446477838192462	1.96244208066486	0.0497110376043383	NA	up
LOC102555951	389.9818	267.0461	369.6939	289.5323	183.4033	159.4685	276.520979496724	-0.698033669114717	0.289992752679236	-2.40707280670155	0.0160809636057808	NA	down
Cldnd1	3039.506	2806.929	2669.69	4791.324	4019.673	4141.901	3578.17063387962	0.60510544241526	0.116814212960013	5.18006693776548	2.21806292685375e-07	0.000445120868161011	up
Abhd10	710.394	692.1599	671.0329	1298.5379	898.7773	1162.301	905.533818743811	0.696289907174498	0.169855863961244	4.0992986108114	4.14404083492516e-05	0.0231007254097995	up
LOC100911928	350.7876	1060.33	728.7976	304.0573	482.3202	477.3354	567.271360052096	-0.760150964519267	0.341568498193472	-2.22547151900612	0.0260496010306317	0.906408794105056	down
Slc51a	238.1045	197.3392	247.4253	142.3453	150.9784	154.1173	188.384990191881	-0.610303163062767	0.23927323218289	-2.55065373378781	0.0107521092162898	NA	down
Ehhadh	35.274735	15.708593	40.435269	6.778348	15.199166	0	18.8993517330326	-2.05244992941576	1.04338605627332	-1.96710500114075	0.0491711068235912	NA	down
Ctxn1	104.8444	127.6323	149.2254	206.2555	181.3767	202.2789	161.935521140394	0.627867204162212	0.267159451625956	2.35015905423131	0.0187653904396026	NA	up
LOC108352427	6.858976	15.708593	5.776467	28.081729	40.531108	28.896985	20.9756430398814	1.78346415046498	0.733110779870138	2.43273486004517	0.0149852695780775	NA	up
Oas2	1793.1323	1464.8263	1558.6833	986.7339	1346.6461	789.8509	1323.31213826501	-0.62480003244094	0.198035072733598	-3.15499685897274	0.00160499833295076	0.199038225911789	down
Etnk2	15.67766	14.72681	41.39801	37.76508	58.77011	70.63707	39.829124008915	1.21728758381434	0.611268382467736	1.99141264087644	0.0464355406561614	NA	up
Fmod	75.44874	100.14228	132.85874	25.17672	49.65061	71.70733	75.830736995512	-1.07673055036721	0.479471947085171	-2.24565911918919	0.0247258505969718	NA	down
Atp1a2	244.96344	183.59418	158.85284	129.75695	124.63316	89.90173	155.28371687264	-0.769521837370098	0.305728882691261	-2.51700732556301	0.0118356368314608	NA	down
Cfap45	17.637367	25.526464	45.248991	5.810013	8.106222	14.983622	19.5521131031268	-1.61873369998461	0.784138567745955	-2.06434648998039	0.0389848760705679	NA	down
LOC103690046	195.9707	106.033	317.7057	360.2208	367.8198	369.2393	286.164882098448	0.823980766893384	0.347384670373507	2.37195488795588	0.0176942509548816	NA	up
Arhgap24	144.0385	107.99658	110.71562	67.78348	49.65061	87.76121	94.6576664904605	-0.823085453802394	0.365714482964294	-2.25062307385501	0.0244094207297436	NA	down
Cxcl9	129.34069	67.74331	92.42347	43.5751	41.54439	40.66983	69.2161310179468	-1.20228350154093	0.41729688104948	-2.88112266383886	0.00396261391341351	NA	down
Cxcl11	2801.4018	1912.5212	1300.6678	1192.021	1129.8046	592.9233	1488.22330008012	-1.04480645889707	0.289406663993876	-3.61016724521304	0.000305999636529787	0.0786341324253291	down
Hopx	119.54216	67.74331	45.24899	28.08173	19.25228	57.79397	56.2770717661541	-1.1476030815472	0.583011401808421	-1.96840589735895	0.0490213538939441	NA	down
Pdgfra	93.08611	100.14228	32.73331	130.72529	222.92109	110.23665	114.974121627019	1.03826783497017	0.473165569791075	2.19430132126607	0.0282137545361542	NA	up
Nipal1	1035.7054	575.3272	791.376	590.6846	580.6081	408.8388	663.756698644145	-0.604055060183148	0.243208763851966	-2.48368952917674	0.0130029119587205	0.686690624177903	down
Tmem129	1814.6891	2040.1535	1829.2145	990.6072	1314.2212	1421.3036	1568.36485423119	-0.609595054423792	0.159443273903248	-3.82327231184239	0.000131692199422295	0.048568602990238	down
Clhc1	39.19415	38.289695	30.807824	20.335045	5.066389	11.772846	24.2443247357456	-1.53927251043053	0.709411376760104	-2.16978830739988	0.030022886556285	NA	down
Rnase4	3206.081	4638.944	3866.382	1764.307	2809.819	2844.748	3188.38019359169	-0.658785693265398	0.198875325087606	-3.3125562106571	0.000924475464419433	0.140548284999767	down
Ang	364.5056	407.4416	247.4253	174.3004	195.5626	278.2673	277.917134185129	-0.654153074397696	0.282871860747194	-2.31254205586154	0.0207478304990421	NA	down
LOC102548615	39.19415	28.471825	37.547035	9.683355	13.17261	8.56207	22.7718407338478	-1.74281017091852	0.652538578054664	-2.67081553417755	0.00756672170213762	NA	down
Irg1	2786.704	1209.5617	1273.711	931.5387	882.5649	567.2371	1275.21956630878	-1.14578125468013	0.300069020788566	-3.81839235409598	0.000134324173389728	0.048568602990238	down
Colq	15.67766	11.78144	17.3294	30.0184	42.55766	37.45905	25.8039372664949	1.29589169812489	0.602309935287088	2.1515363141191	0.031433892733576	NA	up
Gdf1	254.762	458.4946	281.1214	158.807	235.0804	211.9112	266.696098910793	-0.715341108995727	0.295259350237316	-2.42275514194815	0.0154033050053414	NA	down
Fgfr1	93.08611	137.45019	173.29401	200.44545	208.73521	206.55993	169.928480791273	0.608255390052512	0.298987281997325	2.03438549622975	0.041912743046141	NA	up
Serpinb9	16347.88	11983.693	10506.431	8403.215	8246.054	7227.457	10452.4549483689	-0.701832762617199	0.161296797128219	-4.35118846197109	1.35401605462879e-05	0.00970442649438951	down
LOC108348552	55.85166	37.30791	21.18038	19.36671	13.17261	11.77285	26.4420193585162	-1.36480683445001	0.667106860757656	-2.04585938885407	0.0407702069351224	NA	down
Cmah	104.84435	96.21513	110.71562	63.91014	51.67716	62.075	81.572901505548	-0.81135971144714	0.341352284163089	-2.37689843920743	0.0174588944025151	NA	down
Hist1h2ah	103.8645	49.08935	79.90779	44.54343	42.55766	29.96724	58.3216637169708	-0.990721687698946	0.469929083993773	-2.10823658599533	0.0350105301018599	NA	down
Hist1h2bcl1	127.38099	89.34262	80.87054	57.13179	59.78338	57.79397	78.7172157909138	-0.768274261362935	0.371528733547746	-2.06787306603892	0.0386519607190653	NA	down
LOC103690190	50.95239	85.41547	51.02546	28.08173	38.50455	20.33492	45.7190873974617	-1.10684334037577	0.513662683359178	-2.15480582147295	0.0311770325152064	NA	down
Sfrp4	4919.846	5341.903	4005.017	3289.436	2941.545	2988.162	3914.31820938614	-0.62987245035286	0.133094274552506	-4.73252852138558	2.21740135008195e-06	0.00317848644953176	down
LOC100909679	15.67766	6.872509	19.25489	58.100129	32.424886	25.686209	26.3360472567505	1.47587852872014	0.696461718840166	2.11910933335713	0.0340812281334706	NA	up
LOC686013	129.34069	107.99658	134.78423	38.73342	73.96927	99.53406	97.3930418674355	-0.81252766434672	0.410972485803943	-1.97708530963394	0.0480319880155622	NA	down
LOC102546551	35.274735	25.526464	13.478423	10.65169	4.053111	5.351294	15.7226193259455	-1.88394934148479	0.859470178135888	-2.19198919219152	0.0283802870375193	NA	down
LOC100912399	529.121	323.9897	378.3586	334.0757	257.3725	219.403	340.386775065196	-0.602095880096002	0.262578435858946	-2.29301343092561	0.0218472317171319	NA	down
C6	203.80958	116.83266	65.46663	60.0368	46.61077	73.84785	94.4340482439199	-1.09747947962281	0.469957655170863	-2.33527311992353	0.0195291574592326	NA	down
Postn	307.6741	165.922	227.2077	190.7621	106.3942	145.5552	190.5858703637	-0.662086947580163	0.333486330975872	-1.98534958132381	0.0471055912872272	NA	down
Hapln2	15.67766	60.8708	67.39211	15.49337	13.17261	13.91336	31.086652239057	-1.75697134951375	0.701382593913847	-2.5050113372639	0.0122447468401907	NA	down
S100a5	98.96523	45.1622	30.80782	0	27.3585	14.98362	36.212896086961	-2.04890579986689	0.970870118076233	-2.11038094768718	0.034825556193584	NA	down
Hist2h3c2	185.19236	207.15707	144.41167	111.35858	72.95599	133.78234	142.47633584039	-0.7553908334092	0.330886635867736	-2.28292941305478	0.0224345265923993	NA	down
Abca4	1384.5333	962.1513	1005.1053	782.4151	700.1749	629.3121	910.615332100748	-0.66606099102039	0.185118272259089	-3.59802942676657	0.000320637348144039	0.0786341324253291	down
Lmo4	2724.973	4804.866	3966.507	1582.26	3007.408	2973.179	3176.53225671958	-0.604289428937019	0.248446416014946	-2.43227267525029	0.0150044068185816	0.743189092214976	down
Gbp3	1361.9967	792.3022	904.9798	711.7266	790.3566	493.3893	842.458522771776	-0.616144130659693	0.243370244051298	-2.53171513658762	0.011350616286463	0.650811907533539	down
LOC100911495	2015.559	1773.107	2325.991	1328.556	1407.443	1202.971	1675.60451278061	-0.634366369601378	0.143322954983017	-4.42613236432744	9.59376685740678e-06	0.00962638566472197	down
Ubd	123.46157	42.21684	48.13722	44.54343	19.25228	21.40517	49.8360871096199	-1.32493389168182	0.614180146497226	-2.15723985745574	0.0309869803928593	NA	down
RT1-T24-3	1431.5663	1003.3864	1254.4561	791.1301	821.7682	810.1858	1018.74881955694	-0.606593226655637	0.163006607307896	-3.72127999394448	0.000198215512529196	0.062152951647436	down
LOC102553017	137.17952	119.77802	128.04502	60.0368	74.98255	89.90173	101.653940742222	-0.777099472526506	0.325127838161576	-2.3901351447498	0.0168421740740033	NA	down
RT1-T24-2	219.48724	143.34091	164.62931	97.80188	127.67299	54.58319	134.585921028082	-0.912055367777082	0.377815935514087	-2.41402037882829	0.0157775798794053	NA	down
C4b	633.9654	482.0574	410.1292	349.5691	172.2572	291.1104	389.848110093556	-0.908371949958562	0.287611537992533	-3.1583293086877	0.00158676201959365	NA	down
LOC103689965	379.2034	255.2646	338.8861	248.8622	179.3502	188.3655	264.988666856566	-0.658018993477019	0.254400231851189	-2.58655029002461	0.00969420228090789	NA	down
Tnf	300.8151	356.3887	403.3899	178.1737	308.0364	160.5388	284.557116957702	-0.713409782057529	0.291984258799544	-2.44331589994139	0.0145529924757888	NA	down
Edar	32.33517	83.4519	45.24899	19.36671	33.43816	8.56207	37.0671680969025	-1.38964229566892	0.671803938432235	-2.06852359173701	0.0385908145419511	NA	down
Il1rn	891.6669	445.7313	516.9938	377.6508	441.7891	317.8668	498.616462873012	-0.705084002809666	0.274839043835225	-2.56544336994705	0.0103044040395255	NA	down
LOC102554503	7.83883	6.872509	10.590189	16.461703	17.225721	52.442677	18.5719382441282	1.76429911098527	0.82264511330735	2.14466612934964	0.031979550842784	NA	up
Abtb2	1065.101	924.8434	892.4641	480.2944	725.5068	566.1669	775.72944439212	-0.702089917850524	0.188420864216827	-3.72617926771946	0.000194404165806628	0.062152951647436	down
MGC105649	401.74	447.6949	404.3527	314.709	246.2265	264.3539	346.512839411745	-0.602746661992065	0.194761064345484	-3.09480061642538	0.00196945241196612	NA	down
Rassf2	170.4946	163.9584	232.0214	230.4638	310.063	333.9207	240.153658519943	0.62554908150829	0.262011579518067	2.38748639529176	0.0169640306175958	NA	up
Sdcbp2	121.50186	82.47011	64.50388	70.68849	33.43816	17.12414	64.9544420397351	-1.14335736971311	0.564787874168274	-2.02440141158635	0.0429288666443366	NA	down
Hck	134.23996	168.86738	131.896	82.30852	63.8365	109.16639	115.052455416597	-0.769870562192612	0.335523596150076	-2.294534783921	0.021759799434861	NA	down
Actl10	124.44143	102.10585	91.46073	48.41677	64.84977	41.74009	78.8357738946346	-1.03593789896017	0.377623065020304	-2.74331203499041	0.0060822858437339	NA	down
LOC102550306	32.33517	40.25327	26.95685	19.36671	11.14605	8.56207	23.1033538287806	-1.3445790929983	0.67188256053527	-2.00121147946913	0.0453696043886733	NA	down
Zbp1	1057.2622	408.4234	373.5449	419.2893	245.2132	240.8082	457.423524483625	-1.02213478928752	0.381828985919665	-2.67694393820214	0.0074297065541237	NA	down
LOC102555727	141.09894	338.71654	379.32133	109.42191	67.88961	122.00949	193.076302425156	-1.52160914058426	0.399365524872393	-3.81006633226654	0.000138929511497684	NA	down
Cd36	23.51649	5.890722	13.478423	64.878477	34.451442	25.686209	27.9836272063039	1.54502651687708	0.730221738067072	2.11583199504144	0.0343590988848231	NA	up
Abcb1a	1369.8355	1090.7654	1305.4815	798.8768	824.808	779.1483	1028.15260883076	-0.64829522363597	0.142221052106341	-4.55836329456505	5.15538042924744e-06	0.0064661359033836	down
Adam22	72.50918	33.38076	24.06861	11.62003	14.18589	16.05388	28.636390608381	-1.63572333768584	0.67428632757076	-2.42585867576291	0.0152722161613073	NA	down
LOC100909604	206.7491	115.8509	133.8215	270.1656	294.8638	175.5224	199.49555602165	0.698839237312517	0.32434028720655	2.15464826565771	0.0311893690369824	NA	up
LOC103692137	31.35532	38.289695	51.988203	20.335045	15.199166	9.632328	27.7999594897838	-1.42560701081759	0.622699036244648	-2.28939973862027	0.0220561373182154	NA	down
Olr1	2913.105	2125.569	1713.685	1323.715	1568.554	1008.184	1775.46859254723	-0.791576275562218	0.216277342512448	-3.66000555752463	0.000252209778124145	0.0744315562852255	down
Klrk1	1780.3943	1156.5452	1026.2856	783.3834	753.8786	435.5953	989.347058372508	-1.0059495099738	0.260759131693982	-3.85777289346995	0.000114424892141209	0.0478391403227036	down
Wdr31	222.4268	240.5378	267.643	399.9226	369.8464	351.0449	308.57022832686	0.617573494350711	0.195548782193839	3.15815566541619	0.0015877075245831	NA	up
LOC103692392	81.32786	32.39897	33.69606	108.45357	141.85888	82.40992	80.0242105790772	1.17499190960965	0.48133221548779	2.44112459503441	0.0146416022584501	NA	up
Ccdc171	33.31503	19.63574	28.88233	60.0368	72.95599	55.65345	45.0798917300145	1.20499166886475	0.477769976089038	2.52211676993321	0.0116650978412488	NA	up
LOC108350998	139.13923	108.97836	93.38622	63.91014	36.478	51.37242	82.2107280686953	-1.16908143614739	0.391956880175842	-2.98267869573538	0.00285737790296926	NA	down
Ldlrad1	86.22713	78.54297	44.28625	25.17672	25.33194	32.10776	48.6121279007555	-1.34036718632615	0.490614914182246	-2.73201475858162	0.00629483211208871	NA	down
LOC102552895	31.35532	55.96186	42.36076	73.5935	84.10205	75.98837	60.5603090060579	0.849646659870751	0.420256998806162	2.02173113662443	0.0432041353465561	NA	up
Dnali1	8.818684	10.799658	6.739211	23.240052	33.438164	18.194398	16.871694422493	1.50739277107727	0.755490578165289	1.99525025810113	0.0460155920755169	NA	up
Vsnl1	229.28578	155.12236	198.32537	77.46684	102.34105	172.31165	155.808839246498	-0.728602976424005	0.359402335348158	-2.02726277701618	0.042635546081519	NA	down
Insm2	27.4359	53.99829	24.06861	12.58836	14.18589	11.77285	24.008316750314	-1.45188863237715	0.672706590973767	-2.15827918420643	0.030906132124776	NA	down
LOC102550345	65.6502	93.26977	77.9823	41.63843	48.63733	42.81035	61.6647299059837	-0.831973646567693	0.398318483997005	-2.08871463412667	0.0367334187334235	NA	down
Galnt16	137.17952	78.54297	103.97641	42.60676	50.66389	85.6207	83.0983728475028	-0.83986448639726	0.428315768268339	-1.96085353054545	0.0498961114469726	NA	down
Slc25a47	13.717952	8.836084	10.590189	25.176723	46.610774	23.545691	21.4129022814739	1.52450645551035	0.698600902882088	2.18222800632089	0.0290927093209558	NA	up
Arhgap45	223.40665	151.19521	182.92145	83.27685	146.92527	120.93923	151.444111127163	-0.667782879467509	0.322626973922568	-2.06982965915237	0.0384682988823653	NA	down
Syde1	1465.861	1594.422	1660.734	2518.641	2794.62	2769.83	2134.0179433736	0.775689903783438	0.113024593078886	6.86301877010116	6.74203637432994e-12	3.38247964900133e-08	up
Myo1f	207.729	241.5196	216.6175	102.6436	142.8722	136.9931	174.729158916433	-0.800676493186678	0.261468339397925	-3.0622311482544	0.00219693730525428	NA	down
LOC102555534	105.8242	99.16049	45.24899	18.39837	44.58422	44.95087	59.6945245776167	-1.21511296786117	0.541041448015926	-2.24587778314796	0.0247118372980208	NA	down
LOC108351503	55.85166	28.47182	49.09997	26.14506	20.26555	8.56207	31.3993565131644	-1.27523845547302	0.645255268091493	-1.97633172255202	0.0481172189986207	NA	down
Cacna1i	1161.1267	594.963	887.6504	693.3282	527.9177	463.422	721.401329396162	-0.649750976521346	0.254360420695276	-2.55444999951368	0.0106355703769671	0.626921577183274	down
LOC102550409	49.97254	25.52646	50.06271	21.30338	20.26555	10.70259	29.6388733194545	-1.26155038839189	0.625904998077353	-2.01556209371566	0.0438457869159521	NA	down
Ddn	136.19967	98.17871	95.3117	66.81515	60.79666	58.86423	86.0276867761314	-0.821479403210259	0.351042755979748	-2.34011210662228	0.0192779522317489	NA	down
Bco2	130.32055	73.63403	63.54114	55.19512	43.57094	38.52931	67.4651818674607	-0.960791701445141	0.45022123731793	-2.13404349197029	0.0328392208182865	NA	down
Ppcdc	112.6832	141.3773	128.045	223.6855	132.7394	251.5108	165.006867717058	0.669655939685564	0.318457709321798	2.10280963557671	0.0354824134038148	NA	up
Sema7a	130.32055	111.92373	185.80969	85.21352	86.1286	99.53406	116.488357834581	-0.660955933326949	0.330087207130033	-2.00236761392142	0.0452452089552418	NA	down
Susd5	82.30771	66.76152	103.97641	132.66196	133.75266	139.13363	109.765648224794	0.680015989253173	0.317720538757576	2.14029597177547	0.0323308553270285	NA	up
Vill	90.14654	93.26977	90.49798	51.32178	58.77011	56.72371	73.4549827365468	-0.715893150083542	0.350003288239096	-2.0453897838654	0.0408164453338489	NA	down
LOC102555622	82.30771	102.10585	58.72741	119.10526	169.21738	147.6957	113.193220800188	0.842586432704562	0.345569757075225	2.43825281423902	0.0147584483326852	NA	up
Enpp5	27.4359	0	19.25489	79.40351	68.90288	40.66983	39.2778364521913	2.01712094958356	0.908701034731179	2.21978502553404	0.0264333638919901	NA	up
Igfbp2	8.818684	14.726806	18.292145	71.656826	40.531108	39.599572	32.2708568149501	1.8597762644603	0.611057966572229	3.04353492827013	0.00233816296577681	NA	up
Ackr3	4452.455	2885.472	2752.487	2461.509	2050.874	2127.674	2788.41187747805	-0.603639437293118	0.187297133033954	-3.22289736908941	0.00126901013081682	0.172070914224539	down
Dlgap1	228.30592	227.7746	189.66067	99.73855	121.59332	190.50605	176.263185737507	-0.650495953748527	0.31162167521957	-2.08745413261187	0.0368471030690732	NA	down
Adcyap1	54.87181	70.68867	44.28625	25.17672	33.43816	19.26466	41.2877113800178	-1.12348884878128	0.510926880944486	-2.19892295880857	0.0278834008117785	NA	down
Syn1	372.3444	316.1354	237.7979	235.3055	148.9518	184.0845	249.103264737978	-0.704005752831029	0.27670420538122	-2.54425389690449	0.0109511451394853	NA	down
RGD1564613	121.50186	127.63232	98.19994	208.19213	162.12443	190.50605	151.359455198441	0.691627376666855	0.274172793196393	2.52259667563526	0.0116491924740672	NA	up
Usp27x	287.0971	316.1354	345.6253	226.5905	200.629	170.1711	257.708079395295	-0.666640232602074	0.223169539692838	-2.98714705205564	0.00281594237395096	NA	down
LOC108349208	61.73079	45.1622	51.02546	24.20839	26.34522	22.47543	38.4912481669401	-1.11218838347769	0.490825406903101	-2.26595520084245	0.0234541262977033	NA	down
Tlr7	86.22713	50.07114	49.09997	24.20839	16.21244	0	37.636511517032	-2.19187464436223	0.885237633065203	-2.47602966987824	0.0132852537363349	NA	down
LOC100363642	153.83704	297.48148	277.27041	167.52204	71.94272	51.37242	169.904350910835	-1.32293756003935	0.449196869293877	-2.94511749852346	0.00322832039321551	NA	down
Nox1	180.29309	68.72509	63.54114	41.63843	50.66389	53.51294	76.3957609580993	-1.10047475172386	0.501554054333966	-2.19412990925819	0.0282260716249391	NA	down
